# Supplementary material for: A Multitrait Analysis of Genome-Wide Association Study Reveals the Shared Genetic Architecture Between Inflammatory Bowel Disease and Ankylosing Spondylitis
Source: Mediators Inflamm. 2025 Oct 30;2025:4012195. doi: 10.1155/mi/4012195 (PMC12591815; doi:10.1155/mi/4012195)
Supplement: Supporting Information — Table S1: MTAG obtained IBD significant SNPs. Table S2: MTAG obtained CD significant SNPs. Table S3: MTAG obtained UC significant SNPs. Table S4 CPASSOC obtained IBD–AS significant SNPs. Table S5: CPASSOC obtained CD–AS significant SNPs. Table S6: CPASSOC obtained UC–AS significant SNPs. Table S7: Shared genes. Table S8: MR analysis results. [file 4012195.f1.xlsx]

## Sheet: Sheet1
Supplementary Table 1 mtag obtained ibd significant snp
SNP	CHR	BP	A1	A2	Z	N	FRQ	mtag_beta	mtag_se	mtag_z	mtag_pval
rs17523802	1	8021740	A	G	-6.16512	34652	0.148052	-0.059655	0.0106135218199541	-5.62066	1.9023163596668e-08
rs35675666	1	8021973	T	G	-5.98726	34652	0.156052	-0.056625	0.0103867741048936	-5.45165	4.99055824531134e-08
rs3766606	1	8022197	T	G	-6.08852	34652	0.15668	-0.0575086	0.0103697961418704	-5.54578	2.92641485244261e-08
rs12750531	1	8038177	T	C	-5.90545	34652	0.159052	-0.0567669	0.0103066863980616	-5.50777	3.63407380442146e-08
rs67717282	1	8041290	T	C	-5.9225	34652	0.159052	-0.0569299	0.0103066863980616	-5.52359	3.32142595710688e-08
rs12727642	1	8046672	A	C	-5.87541	34652	0.158052	-0.0566013	0.0103330984572215	-5.47767	4.30973808601251e-08
rs60094536	1	8047676	T	C	-5.96552	34652	0.16168	-0.0569808	0.0102385896249973	-5.5653	2.61706511096196e-08
rs36016881	1	8051241	G	A	-5.92668	34652	0.159052	-0.0570378	0.0103066863980616	-5.53406	3.129001100028e-08
rs111875777	1	8060699	A	C	-5.87271	34652	0.155052	-0.0570156	0.0104140467466435	-5.47487	4.3782960869439e-08
rs10489450	1	8079301	T	C	-5.85332	34652	0.159052	-0.0563226	0.0103066863980616	-5.46466	4.63785679980938e-08
rs12745223	1	8094978	T	C	-5.85776	34652	0.160052	-0.0560704	0.0102805523129722	-5.45402	4.92432964135081e-08
rs34466510	1	8147412	C	T	-6.15893	34652	0.160052	-0.0594138	0.0102805523129722	-5.77925	7.50365820668141e-09
rs34196683	1	8147698	T	C	-6.15816	34652	0.16068	-0.0593667	0.0102642802846248	-5.78381	7.30272793080028e-09
rs72634258	1	8150638	C	T	-6.21803	34652	0.16068	-0.0600968	0.0102642802846248	-5.85494	4.77178542887637e-09
rs4908727	1	8163122	C	T	6.15573333333333	34652	0.826576	0.0581108581318875	0.00995582387745172	5.83687084536509	5.31902946358333e-09
rs7545677	1	8165619	C	T	6.17306666666667	34652	0.826576	0.0583770916476848	0.00995582387745172	5.86361233045708	4.529042037992e-09
rs4369247	1	8168993	T	C	6.19542222222222	34652	0.826576	0.0585313469551222	0.00995582387745172	5.87910630758405	4.12487408202325e-09
rs6577463	1	8169485	G	T	6.11133333333333	34652	0.826576	0.0577544779261431	0.00995582387745172	5.8010746912616	6.58912398343633e-09
rs4908729	1	8169750	G	A	6.19097777777778	34652	0.826576	0.058505479701308	0.00995582387745172	5.87650810434817	4.19010902682077e-09
rs12128234	1	8170219	C	T	6.12866666666667	34652	0.826576	0.0579078410957192	0.00995582387745172	5.81647905874177	6.01000678783144e-09
rs6577464	1	8171302	C	T	6.19920353982301	34652	0.827576	0.0587356587444077	0.00997861802730257	5.88615162778059	3.9529168501292e-09
rs6662192	1	8171697	G	A	6.19097777777778	34652	0.825576	0.0583915181233088	0.00993325420340234	5.87838757849452	4.1428201604023e-09
rs7524424	1	8173369	T	C	6.15982222222222	34652	0.827576	0.0582641689901949	0.00997861802730257	5.83890162252708	5.25460838500106e-09
rs4405150	1	8173672	C	T	6.12	34652	0.827576	0.0578886547858667	0.00997861802730257	5.80126973770086	6.58146286941852e-09
rs6682709	1	8173796	C	A	6.19555555555556	34652	0.827576	0.0586005545760409	0.00997861802730257	5.87261226110705	4.28981017119473e-09
rs4268374	1	8174083	T	G	6.20004444444444	34652	0.827576	0.0586429408200525	0.00997861802730257	5.87685996794337	4.18121610788517e-09
rs4489581	1	8174495	C	A	6.18688888888889	34652	0.827576	0.05851874017398	0.00997861802730257	5.86441328988307	4.50723555587434e-09
rs7537362	1	8177564	T	C	-6.10277	34652	0.173424	-0.0576175	0.00995582387745172	-5.78731	7.1521873769946e-09
rs7514098	1	8177632	A	G	-6.10213	34652	0.173424	-0.0575937	0.00995582387745172	-5.78492	7.25466073980974e-09
rs9434992	1	8179392	T	G	-6.21751	34652	0.173424	-0.0588998	0.00995582387745172	-5.91612	3.29634590044898e-09
rs7523227	1	8180097	A	G	-6.22676	34652	0.173424	-0.0589807	0.00995582387745172	-5.92424	3.13739385366562e-09
rs7523335	1	8180210	A	G	-6.24462	34652	0.173424	-0.0592244	0.00995582387745172	-5.94872	2.70247345711968e-09
rs7539807	1	8183789	T	C	-6.09292	34652	0.174424	-0.0576743	0.00993325420340234	-5.80618	6.39135820596507e-09
rs6577468	1	8183921	C	T	-6.07513	34652	0.174424	-0.0575347	0.00993325420340234	-5.79213	6.94992751701738e-09
rs35223180	1	8185902	T	G	-5.87983	34652	0.166424	-0.0573547	0.01012028216154	-5.6673	1.45065832562131e-08
rs7514219	1	20163440	A	C	7.57971590909091	34652	0.626409	0.0560734464678918	0.00779194723839036	7.19633292582142	6.1853496006995e-13
rs10753575	1	20163868	T	C	7.55681818181818	34652	0.625409	0.0559220019558208	0.00778775835698867	7.18075720796303	6.93263719501385e-13
rs59930110	1	20165389	G	T	-6.34663	34652	0.245821	-0.0533109	0.00875440213275517	-6.08961	1.1318561368613e-09
rs7523442	1	20165971	T	C	8.27485380116959	34652	0.554896	0.0595256883816664	0.00758466938281438	7.84815861803309	4.22190037253195e-15
rs6426832	1	20166458	A	G	7.64	34652	0.625781	0.0565737466766428	0.00778931194633359	7.26299666343083	3.78607277564488e-13
rs4272591	1	20167341	A	G	-6.25106	34652	0.244821	-0.0526076	0.00876645310932335	-6.00101	1.96090113313979e-09
rs10737481	1	20171514	G	T	8.30017647058824	34652	0.554896	0.0596410186673411	0.00758466938281438	7.86336432837507	3.73951334876611e-15
rs6426833	1	20171860	A	G	8.2765294117647	34652	0.554896	0.0594884243227243	0.00758466938281438	7.84324554179189	4.39048294152021e-15
rs10799844	1	20172956	G	T	6.90035087719298	34652	0.415294	0.0515497292568046	0.00764938635317166	6.73906727634832	1.59406585949186e-11
rs10799845	1	20173036	A	G	6.86023255813954	34652	0.415922	0.0512520965530244	0.00764771736922419	6.70162011468575	2.06121322755307e-11
rs10737482	1	20173858	C	T	7.68	34652	0.625781	0.056751755822294	0.00778931194633359	7.28584966339767	3.19649269791789e-13
rs6680988	1	20180520	T	C	-6.35015	34652	0.245821	-0.0527732	0.00875440213275517	-6.02819	1.65805020647845e-09
rs6685867	1	20180574	G	A	-6.23737	34652	0.243821	-0.052008	0.00877860160310501	-5.9244	3.1343595298361e-09
rs72658558	1	20181033	T	C	-6.29592	34652	0.246821	-0.0522649	0.00874244774548473	-5.97829	2.2549167734979e-09
rs72658559	1	20181167	T	C	-6.30633	34652	0.246821	-0.0524668	0.00874244774548473	-6.00138	1.95643725895883e-09
rs112125161	1	20182179	A	G	-6.2348	34652	0.245821	-0.0518281	0.00875440213275517	-5.92023	3.21491657500747e-09
rs17397143	1	20184188	G	T	-6.29607	34652	0.24645	-0.0522975	0.00874687161139482	-5.97899	2.24520719012359e-09
rs72658563	1	20185591	A	G	-6.24974	34652	0.246821	-0.0518216	0.00874244774548473	-5.92758	3.07425004504143e-09
rs141355167	1	20185821	C	T	-6.23469	34652	0.245821	-0.0518219	0.00875440213275517	-5.91953	3.22862166211597e-09
rs72658568	1	20188656	A	G	-6.24515	34652	0.246821	-0.0518349	0.00874244774548473	-5.9291	3.04592088456301e-09
rs58428083	1	20190931	C	T	-7.03577	34652	0.489219	-0.0501006	0.00754056999168465	-6.64414	3.04991274032594e-11
rs58359414	1	20190947	T	G	-7.04161	34652	0.489219	-0.0501421	0.00754056999168465	-6.64964	2.93813612613318e-11
rs4654897	1	20191436	C	T	-6.25005	34652	0.245821	-0.0519464	0.00875440213275517	-5.93375	2.96095757957436e-09
rs6667256	1	20194682	C	A	-7.30964	34652	0.479847	-0.0518545	0.00754494806057961	-6.87274	6.29787308084821e-12
rs7553638	1	20198937	G	A	-7.26167	34652	0.479219	-0.0515193	0.00754533663100687	-6.82796	8.61295351354047e-12
rs4654903	1	20200990	G	A	-7.3275	34652	0.479847	-0.0519906	0.00754494806057961	-6.89079	5.5484960198781e-12
rs6674040	1	20201913	T	G	-7.33917	34652	0.479847	-0.0520656	0.00754494806057961	-6.90073	5.17377621000646e-12
rs72658575	1	20202289	C	T	-6.23964	34652	0.245821	-0.0519074	0.00875440213275517	-5.92929	3.04251417713123e-09
rs72658577	1	20202506	G	A	-6.23469	34652	0.245821	-0.0518535	0.00875440213275517	-5.92313	3.15866938414155e-09
rs10799591	1	20205418	G	A	-6.28583	34652	0.503334	-0.0448404	0.00753898450945997	-5.9478	2.71774295284184e-09
rs7541059	1	20211670	A	G	-5.7619	34652	0.274193	-0.046542	0.00844956677391566	-5.50822	3.62487824494987e-08
rs10916664	1	20213965	G	A	-6.27551	34652	0.505706	-0.0447611	0.00753930785971799	-5.93703	2.90235001341539e-09
rs10799593	1	20216860	A	G	-6.27575	34652	0.506334	-0.0447501	0.00753942188837781	-5.93548	2.92985586683036e-09
rs4654922	1	20224629	C	T	-5.78686	34652	0.50545	-0.0413501	0.00753926479091652	-5.48463	4.14342109952539e-08
rs113985555	1	20225539	G	A	-6.22206	34652	0.329706	-0.0473363	0.00801820414016664	-5.9036	3.55656712288082e-09
rs34761529	1	22681214	T	C	-5.68523	34652	0.195937	-0.0542394	0.00949663910573656	-5.71143	1.12027783020426e-08
rs12742784	1	22682366	T	C	-5.52816	34652	0.200937	-0.0523221	0.00940703440783094	-5.56202	2.66675319008758e-08
rs11810751	1	22691597	C	A	-5.91593	34652	0.169565	-0.0572588	0.0100450538819731	-5.70019	1.19670493382749e-08
rs34414754	1	22697212	C	A	-5.97783	34652	0.169565	-0.0579773	0.0100450538819731	-5.77172	7.84652934620307e-09
rs6679981	1	22697860	A	G	-5.96876	34652	0.173565	-0.0573574	0.00995262803268882	-5.76304	8.26132680814789e-09
rs7524102	1	22698447	G	A	-5.94222	34652	0.169565	-0.0576376	0.0100450538819731	-5.73791	9.58503217465098e-09
rs34920465	1	22700351	G	A	-6.12832	34652	0.171565	-0.0591283	0.0099983798830573	-5.91379	3.34324172537973e-09
rs11802513	1	22701146	A	C	-5.97323	34652	0.170565	-0.0577972	0.0100215999484023	-5.76726	8.05696300054104e-09
rs34568051	1	22701725	T	C	-6.0665	34652	0.168565	-0.0589559	0.0100687451019364	-5.85533	4.76050964453093e-09
rs12751610	1	22701761	C	T	-6.0485	34652	0.168565	-0.0587847	0.0100687451019364	-5.83833	5.27266402978283e-09
rs12563939	1	22702077	A	C	-6.03965	34652	0.168565	-0.0587005	0.0100687451019364	-5.82997	5.54360077932554e-09
rs12568930	1	22702231	C	T	-6.0354	34652	0.168565	-0.0587101	0.0100687451019364	-5.83092	5.51211126727984e-09
rs10493013	1	22703035	C	T	-6.0354	34652	0.168565	-0.0587152	0.0100687451019364	-5.83143	5.49530295698199e-09
rs11799474	1	22704191	G	T	-6.03115	34652	0.168565	-0.0586197	0.0100687451019364	-5.82195	5.81662374256407e-09
rs6684375	1	22706434	T	C	-6.02646	34652	0.168565	-0.0585588	0.0100687451019364	-5.8159	6.03097603254825e-09
rs58606593	1	67362595	C	T	-7.5132	34652	0.051795	-0.131619	0.0170089757117439	-7.7382	1.00835081935774e-14
rs6666388	1	67392496	C	T	-7.93453	34652	0.052052	-0.138034	0.0169692337607799	-8.13434	4.14180658193249e-16
rs72673707	1	67405192	G	A	-7.9418	34652	0.052052	-0.138145	0.0169692337607799	-8.14091	3.92317459498173e-16
rs7555420	1	67408673	C	T	-7.94673	34652	0.052052	-0.138224	0.0169692337607799	-8.14556	3.77519033800452e-16
rs72673711	1	67409559	G	A	-7.94673	34652	0.052052	-0.138224	0.0169692337607799	-8.14556	3.77519033800452e-16
rs72673717	1	67416939	A	G	-7.9466	34652	0.0520148	-0.138269	0.0169749676453935	-8.14544	3.77900793969345e-16
rs7555338	1	67417555	T	G	-7.95944	34652	0.0520148	-0.138474	0.0169749676453935	-8.15757	3.41838225192586e-16
rs7555264	1	67417634	T	C	-7.94413	34652	0.0519148	-0.138355	0.0169904125421404	-8.14311	3.85261837306713e-16
rs72673719	1	67422007	T	G	-7.9466	34652	0.0520148	-0.138269	0.0169749676453935	-8.14544	3.77900793969345e-16
rs6661866	1	67437150	G	A	-7.7475	34652	0.051052	-0.136276	0.0171255927633646	-7.95745	1.75625868187739e-15
rs72673727	1	67440796	T	C	-7.81985	34652	0.0516519	-0.136689	0.0170312357365089	-8.02576	1.0089986008663e-15
rs115064659	1	67446696	G	T	-8.20515	34652	0.046052	-0.150878	0.0179840127307529	-8.38957	4.87907294137202e-17
rs72673739	1	67454933	T	C	-7.85789	34652	0.0517519	-0.137175	0.017015670229083	-8.06168	7.52510553081979e-16
rs77439595	1	67456801	T	C	-7.86548	34652	0.0517519	-0.137297	0.017015670229083	-8.06885	7.09641301412161e-16
rs6656890	1	67458463	A	G	-7.86548	34652	0.0517519	-0.137293	0.017015670229083	-8.06859	7.11117935138349e-16
rs72673749	1	67469594	T	C	-7.90881	34652	0.0516148	-0.138163	0.0170370222981368	-8.10955	5.08074864089137e-16
rs72673758	1	67482550	G	A	-7.97213	34652	0.052052	-0.138627	0.0169692337607799	-8.16933	3.10094413008341e-16
rs113843670	1	67508832	A	G	-8.13023	34652	0.0532032	-0.136082	0.0167948423777642	-8.1026	5.37977167975314e-16
rs72673798	1	67521669	A	G	-8.77596	34652	0.0501174	-0.15055	0.0172760307275885	-8.71436	2.9240289327948e-18
rs76435052	1	67525207	T	C	-8.91954	34652	0.0494687	-0.153954	0.0173830004050381	-8.85659	8.24990942853153e-19
rs72673802	1	67530266	G	A	-9.13594	34652	0.056308	-0.147965	0.0163520803532378	-9.04871	1.44664600269599e-19
rs72676005	1	67537712	T	C	-10.1925	34652	0.0424482	-0.190139	0.0186965907686493	-10.1697	2.70737586526907e-24
rs72676011	1	67544074	G	A	-10.0906	34652	0.041937	-0.188667	0.0188051796340289	-10.0327	1.09479075888827e-23
rs59805578	1	67552639	C	T	-5.94037	34652	0.070795	-0.0917956	0.0146965750967996	-6.24605	4.2095345759495e-10
rs72676015	1	67555196	C	A	-10.1982	34652	0.041937	-0.190577	0.0188051796340289	-10.1343	3.89125008034631e-24
rs116010613	1	67556757	A	G	-10.0977	34652	0.042611	-0.187433	0.0186624269324156	-10.0434	9.82744742428272e-24
rs56155188	1	67561540	C	T	-10.2505	34652	0.042937	-0.189655	0.0185946106136367	-10.1994	1.99429682558782e-24
rs60552083	1	67561772	A	G	-10.2528	34652	0.042611	-0.190325	0.0186624269324156	-10.1983	2.0179736562379e-24
rs58147393	1	67572887	C	T	-10.1876	34652	0.042937	-0.188579	0.0185946106136367	-10.1416	3.61209117641398e-24
rs144443783	1	67573388	A	G	-10.1184	34652	0.042011	-0.189191	0.018789335854667	-10.0691	7.56820384838512e-24
rs145201703	1	67573431	A	G	-10.1184	34652	0.042011	-0.189199	0.018789335854667	-10.0695	7.53647386457293e-24
rs140552298	1	67580610	T	C	-10.2149	34652	0.045088	-0.18477	0.0181660723292612	-10.1712	2.66687109550212e-24
rs72676037	1	67585863	C	A	-10.2043	34652	0.041937	-0.191084	0.0188051796340289	-10.1612	2.95274543793421e-24
rs113181267	1	67593474	C	T	-7.77746	34652	0.084937	-0.0975109	0.0135207020904582	-7.21197	5.51477603628257e-13
rs72676041	1	67594522	T	G	-6.52387	34652	0.00876763	-0.251905	0.0404337810643139	-6.23005	4.66278115866948e-10
rs7515029	1	67596372	G	A	-10.0223	34652	0.038052	-0.194897	0.0197019248496558	-9.89226	4.49742415114463e-23
rs12065558	1	67597693	T	C	-7.44067	34652	0.271591	-0.0592886	0.0084747688488718	-6.99589	2.63580314679834e-12
rs4655679	1	67599657	T	C	-7.24737	34652	0.276963	-0.0578429	0.00842329599032242	-6.86702	6.55585871552181e-12
rs11209003	1	67601132	T	G	-7.32111	34652	0.276591	-0.0586199	0.00842679102830383	-6.95638	3.49132072944688e-12
rs12060309	1	67604219	C	T	-7.46561	34652	0.278591	-0.0596429	0.00840811960850933	-7.09349	1.30771901657298e-12
rs10789224	1	67605134	C	T	-7.01059	34652	0.288591	-0.0555885	0.00831901928627035	-6.68209	2.35555340944305e-11
rs736197	1	67607135	T	G	-7.13911	34652	0.322847	-0.0553766	0.00806178885109397	-6.86902	6.46429306568978e-12
rs11582178	1	67608100	T	C	-10.0831	34652	0.0381661	-0.203241	0.0196736195358098	-10.3306	5.12141068326078e-25
rs963427	1	67609347	G	A	-7.18911	34652	0.322847	-0.055769	0.00806178885109397	-6.9177	4.59043854606507e-12
rs137965004	1	67609355	C	A	-6.75683	34652	0.009769	-0.254286	0.0383247990475035	-6.63501	3.2447481808143e-11
rs12077838	1	67610952	T	C	-10.0831	34652	0.0381661	-0.202328	0.0196736195358098	-10.2842	8.30210767875751e-25
rs4655682	1	67610967	T	C	-7.15556	34652	0.322847	-0.0554896	0.00806178885109397	-6.88304	5.85893445253816e-12
rs4655683	1	67611613	A	G	-7.239	34652	0.323847	-0.0560796	0.00805528241951144	-6.96185	3.3583881722549e-12
rs4655684	1	67611772	T	C	-7.18333	34652	0.322847	-0.0557011	0.00806178885109397	-6.90927	4.87159011863207e-12
rs11209004	1	67613932	A	G	-7.05888	34652	0.287591	-0.0560082	0.00832761916692791	-6.72559	1.74877242482862e-11
rs10889657	1	67615487	C	T	-7.01059	34652	0.286591	-0.0563056	0.00833628654611112	-6.75427	1.43551885501817e-11
rs1812491	1	67616170	A	G	-7.29315	34652	0.308591	-0.0577802	0.00816044905995513	-7.08051	1.43621452505294e-12
rs11209005	1	67618678	G	A	-7.02139	34652	0.286591	-0.0564012	0.00833628654611112	-6.76574	1.3262660824511e-11
rs11209006	1	67619259	G	T	-7.1945	34652	0.322219	-0.0563286	0.00806590183835449	-6.98354	2.87826390005133e-12
rs4655685	1	67620144	G	T	-7.14824	34652	0.316847	-0.0562677	0.00810194723737629	-6.94496	3.7855950671865e-12
rs10789225	1	67621097	A	C	-7.0107	34652	0.286591	-0.0563093	0.00833628654611112	-6.75473	1.43103512345433e-11
rs11209008	1	67623298	A	G	-10.1051	34652	0.0386661	-0.201017	0.0195510860270765	-10.2816	8.52690489616374e-25
rs10789226	1	67623728	G	A	-8.13094	34652	0.289476	-0.0654316	0.00831146427991298	-7.87245	3.47767134107693e-15
rs10889660	1	67623874	A	G	-7.06333	34652	0.282591	-0.0569608	0.00837164158789466	-6.80402	1.01740587740434e-11
rs12029362	1	67624231	A	G	-7.04299	34652	0.286591	-0.0566423	0.00833628654611112	-6.79466	1.08565709512315e-11
rs12043240	1	67624304	T	C	-6.87271	34652	0.317963	-0.0541916	0.00809433061976864	-6.69501	2.15662606637832e-11
rs12030867	1	67627620	C	T	-7.1945	34652	0.320219	-0.0565528	0.00807914012928714	-6.99985	2.56233940176166e-12
rs72676058	1	67627681	A	C	-7.04791	34652	0.286591	-0.0566906	0.00833628654611112	-6.80046	1.04285765975012e-11
rs4655524	1	67629469	A	G	-7.54691	34652	0.317847	-0.0593364	0.00809511914552984	-7.3299	2.30323355005986e-13
rs77138986	1	67630990	C	T	-7.48138	34652	0.019654	-0.20625	0.0271555143905466	-7.59514	3.0745238205347e-14
rs11465753	1	67631423	C	T	-7.21106	34652	0.320219	-0.0566484	0.00807914012928714	-7.01169	2.35454923912219e-12
rs11465754	1	67631431	G	A	-7.19983	34652	0.321219	-0.0565163	0.00807249433088383	-7.00109	2.53970422631635e-12
rs10889664	1	67635475	T	C	-7.18408	34652	0.326847	-0.0565118	0.00803607637921286	-7.03227	2.03204894360837e-12
rs11209009	1	67635490	C	T	-10.4486	34652	0.032052	-0.227882	0.0214002880871171	-10.6486	1.77083334354821e-26
rs2295359	1	67635950	A	G	-7.18408	34652	0.326847	-0.0565012	0.00803607637921286	-7.03095	2.05133986145766e-12
rs7334720	1	67645743	T	G	-10.2067	34652	0.0376917	-0.205573	0.019792161293451	-10.3866	2.8531561456056e-25
rs188233289	1	67646270	C	T	-6.84064	34652	0.282963	-0.0552191	0.00836830675047975	-6.5986	4.15047797415834e-11
rs7532009	1	67649196	T	C	-7.23551	34652	0.285591	-0.0581954	0.00834502194565365	-6.97367	3.08784776831587e-12
rs12095335	1	67649700	T	C	-7.20861	34652	0.285591	-0.0579608	0.00834502194565365	-6.94555	3.76980814197545e-12
rs4655525	1	67649905	A	G	-7.21412	34652	0.285591	-0.0580042	0.00834502194565365	-6.95075	3.63339566962428e-12
rs4655687	1	67649946	T	C	-7.23551	34652	0.285219	-0.0581955	0.00834828897898616	-6.97095	3.14805264168994e-12
rs56920441	1	67652012	G	A	-7.24604	34652	0.286219	-0.0582174	0.00833952814132701	-6.9809	2.93298437011601e-12
rs2064689	1	67653010	A	G	-7.14989	34652	0.287591	-0.0573795	0.00832761916692791	-6.89027	5.56885297242582e-12
rs17375018	1	67655147	A	G	-7.20861	34652	0.286219	-0.0579209	0.00833952814132701	-6.94535	3.77523881657299e-12
rs6688383	1	67655954	G	A	-7.14973	34652	0.286219	-0.05746	0.00833952814132701	-6.89008	5.57605424877999e-12
rs72676064	1	67656684	C	T	-11.1866	34652	0.035308	-0.231034	0.020424070587511	-11.3119	1.14625206416041e-29
rs72676067	1	67658803	A	G	-7.32447	34652	0.289591	-0.0587653	0.00831048638903257	-7.07122	1.5357652823714e-12
rs72676069	1	67658954	C	T	-7.35638	34652	0.287219	-0.0591371	0.00833083551988716	-7.09858	1.26047975699927e-12
rs10489630	1	67662622	C	A	-9.09195	34652	0.386502	-0.0704076	0.00774088742879605	-9.09554	9.41157110294705e-20
rs714512	1	67664154	G	T	-9.48298	34652	0.38113	-0.0733168	0.00776134372736314	-9.44641	3.50651158211376e-21
rs4655527	1	67664491	A	G	-9.43356	34652	0.349502	-0.073857	0.00790542794802484	-9.34257	9.40243646804419e-21
rs1569922	1	67664963	T	C	-9.41131	34652	0.38513	-0.0726156	0.00774600679123651	-9.37459	6.94465190756595e-21
rs1569923	1	67665210	G	A	-9.52571	34652	0.38613	-0.0734156	0.00774226839911865	-9.48244	2.48407529917536e-21
rs7556198	1	67665543	G	A	-9.47497	34652	0.349873	-0.0740872	0.00790348956763432	-9.37398	6.98451636626867e-21
rs7545884	1	67665785	C	T	-9.96241	34652	0.333873	-0.0786596	0.00799289360252485	-9.84119	7.48199017710156e-23
rs11465793	1	67665815	C	T	-8.92457	34652	0.33236	-0.0709059	0.00800198348736252	-8.86104	7.92698519949849e-19
rs11465794	1	67665911	A	G	-9.47514	34652	0.348873	-0.0741839	0.00790872852339181	-9.38001	6.59689768339336e-21
rs11465796	1	67665997	C	T	-9.50287	34652	0.349873	-0.0744014	0.00790348956763432	-9.41375	4.78760096505035e-21
rs11209018	1	67667291	A	G	7.18823529411765	34652	0.486524	0.0556027347980683	0.00754155653739066	7.37284597979114	1.67023415486986e-13
rs4614232	1	67667876	G	T	-9.62615	34652	0.348873	-0.0752838	0.00790872852339181	-9.51907	1.74732979438719e-21
rs1977160	1	67667936	A	G	-9.88519	34652	0.344502	-0.077445	0.00793216319974305	-9.76342	1.61614168057732e-22
rs6588249	1	67668970	T	C	8.6445	34652	0.35564	0.0706947904384424	0.00787414871850638	8.97808677048359	2.75515765357996e-19
rs1004820	1	67670133	G	T	-13.207	34652	0.408925	-0.100418	0.00766708139115461	-13.0973	3.41128755646803e-39
rs1004819	1	67670213	A	G	12.8553888888889	34652	0.317959	0.10641435028264	0.00809435779811556	13.1467317033372	1.77690382828574e-39
rs12564022	1	67670755	T	C	12.9501111111111	34652	0.318959	0.107030780382448	0.00808759026183646	13.2339518839749	5.58706995517167e-40
rs2863210	1	67670768	C	T	-13.1841	34652	0.408925	-0.100253	0.00766708139115461	-13.0757	4.53089700511518e-39
rs2902440	1	67670916	A	G	-13.1782	34652	0.407925	-0.100256	0.00766998787320643	-13.0712	4.81236017808191e-39
rs7539625	1	67672765	A	G	13.1396089385475	34652	0.320331	0.108195523459333	0.0080783931384029	13.3931985737356	6.62643695684905e-41
rs7539643	1	67672911	T	C	13.1276111111111	34652	0.319959	0.108122590324517	0.00808087681048751	13.3800567512913	7.90869653603129e-41
rs7542066	1	67673121	T	C	13.0613333333333	34652	0.319959	0.107521973905054	0.00808087681048751	13.3057311015446	2.14385734139448e-40
rs12075103	1	67674284	T	C	13.0724022346369	34652	0.320959	0.107515037216155	0.0080742170966964	13.3158467165994	1.87237611810963e-40
rs112874012	1	67674756	T	C	-5.56442	34652	0.0445914	-0.10435	0.0182621990984814	-5.71398	1.10362421063705e-08
rs11805303	1	67675516	T	C	13.1178651685393	34652	0.321959	0.107832459686375	0.00806761077731347	13.3660959437465	9.54191800795128e-41
rs10889669	1	67675728	G	T	13.1787709497207	34652	0.321331	0.108384520292886	0.00807175332719048	13.4276303919971	4.16527599880195e-41
rs2019262	1	67679990	A	G	-13.3875	34652	0.406182	-0.101695	0.00767513785027633	-13.2499	4.51979742580811e-40
rs7517847	1	67681669	G	T	-13.3586	34652	0.404554	-0.101539	0.00768004490512525	-13.2212	6.62213779107082e-40
rs11576518	1	67682196	A	G	-13.3911	34652	0.403554	-0.101791	0.0076831056794801	-13.2487	4.59267456529817e-40
rs4385674	1	67684934	T	C	-16.0431	34652	0.0462076	-0.290029	0.0179551718199473	-16.153	1.08249482873309e-58
rs7518660	1	67685443	A	G	-11.7513	34652	0.443412	-0.0873174	0.00758756736237959	-11.508	1.20288958686955e-30
rs11465802	1	67685598	C	A	12.9331284916201	34652	0.318331	0.105771056188275	0.00809183393487047	13.0713330302629	4.80166472226379e-39
rs11209023	1	67685948	G	A	-11.6746	34652	0.444041	-0.0867083	0.00758647937856782	-11.4293	2.98434995414751e-30
rs10789228	1	67687064	T	C	-11.6388	34652	0.444412	-0.0864304	0.00758584357691149	-11.3936	4.49770491131827e-30
rs10489629	1	67688349	C	T	-11.6153	34652	0.436412	-0.0854695	0.00760053196036109	-11.2452	2.445282176972e-29
rs41396545	1	67689608	G	A	-10.9948	34652	0.308899	-0.0903456	0.00815819700243127	-11.0742	1.67342468462723e-28
rs7543633	1	67691772	G	A	-11.6804	34652	0.436041	-0.0858702	0.0076012632045061	-11.2968	1.36038674543546e-29
rs11586253	1	67691863	T	C	-11.1746	34652	0.17236	-0.106152	0.00998008457097641	-10.6364	2.01839151454693e-26
rs11209025	1	67693022	G	A	-11.6117	34652	0.436041	-0.085377	0.0076012632045061	-11.232	2.84125037304588e-29
rs2201841	1	67694202	G	A	12.7342372881356	34652	0.326959	0.102179215607527	0.00803536837485021	12.7161831095805	4.80777203604842e-37
rs72929019	1	67695383	G	A	-11.2009	34652	0.17136	-0.106678	0.0100031211033736	-10.6645	1.49237691095864e-26
rs12030107	1	67695398	T	G	12.7080337078652	34652	0.327331	0.101953249094051	0.00803302141556517	12.6917686160405	6.56855329528568e-37
rs12031203	1	67696547	A	G	12.7134269662921	34652	0.326959	0.102013311689838	0.00803536837485021	12.6955	6.25995765559037e-37
rs75328060	1	67697069	G	A	-15.4816	34652	0.049591	-0.272117	0.017362669446414	-15.6725	2.33147984669761e-55
rs6686950	1	67697633	T	G	12.696797752809	34652	0.326959	0.101899756222165	0.00803536837485021	12.681404444518	7.49762765649428e-37
rs78254060	1	67697869	T	C	-15.5193	34652	0.0497563	-0.27233	0.0173353119773787	-15.7096	1.30037151911185e-55
rs4655529	1	67698909	T	C	12.8315730337079	34652	0.328331	0.102930838852154	0.00802674753400864	12.8234802970997	1.21138501148757e-37
rs79755370	1	67699915	A	C	-16.6666	34652	0.050318	-0.29024	0.017243380496162	-16.832	1.42332254600714e-63
rs11465804	1	67702526	G	T	-16.0747	34652	0.054104	-0.271098	0.0166623717069885	-16.2701	1.60928310949058e-59
rs11209026	1	67705958	A	G	-17.2107	34652	0.0541886	-0.292764	0.0166501044636564	-17.5833	3.30793010539332e-69
rs11581607	1	67707690	A	G	-17.2087	34652	0.0541258	-0.292588	0.0166592078284817	-17.5632	4.71797279740419e-69
rs80174646	1	67708155	T	G	-16.6292	34652	0.0580232	-0.274405	0.0161232377699826	-17.0192	5.91391342108568e-65
rs12743974	1	67708357	A	G	12.757573964497	34652	0.435446	0.0965637218074869	0.00760244528279573	12.7016661370796	5.78840878570034e-37
rs11488194	1	67709384	G	A	-16.4937	34652	0.058732	-0.270772	0.0160316845198162	-16.8898	5.34868832170865e-64
rs148170789	1	67710231	G	A	-16.6135	34652	0.05836	-0.27338	0.0160795210768877	-17.0017	7.97175429591645e-65
rs140953244	1	67710425	A	G	-16.506	34652	0.0588719	-0.270636	0.0160138148810464	-16.9002	4.48603693108633e-64
rs7551201	1	67711986	T	C	-16.5216	34652	0.0589091	-0.270758	0.0160090742682934	-16.9128	3.62310340824056e-64
rs6701313	1	67712157	T	C	-16.6443	34652	0.0580976	-0.274387	0.0161135470833457	-17.0283	5.06433214673879e-65
rs10889673	1	67713257	A	G	12.6237078651685	34652	0.326959	0.101508222710889	0.00803536837485021	12.6326781767216	1.39449879374992e-36
rs113935720	1	67713346	C	T	-17.1583	34652	0.053989	-0.292032	0.0166790943488145	-17.5089	1.22634372151531e-68
rs112106127	1	67716951	T	C	-16.6507	34652	0.0586347	-0.273185	0.0160441514804283	-17.0271	5.17077999111715e-65
rs10889674	1	67717528	G	T	12.7630769230769	34652	0.436075	0.0965431702839892	0.00760119600434935	12.7010499701294	5.83416712670875e-37
rs1343151	1	67719129	A	G	-11.9558	34652	0.323412	-0.0981205	0.00805810625529803	-12.1766	4.14108303211759e-34
rs11465817	1	67721097	A	C	12.3076373626374	34652	0.312844	0.100922384610956	0.00812983279649996	12.413832748738	2.19870080910454e-35
rs10889676	1	67722567	A	C	12.6066853932584	34652	0.327959	0.10130239685668	0.00802907544526401	12.6169441982805	1.70302260505276e-36
rs10889677	1	67725120	A	C	12.547374301676	34652	0.327959	0.100849099859499	0.00802907544526401	12.5604872624512	3.48181891085541e-36
rs9988642	1	67726104	C	T	-16.2525	34652	0.060732	-0.262776	0.0157822764078192	-16.6501	3.02228536105936e-62
rs12567232	1	67728018	A	G	12.5420670391061	34652	0.327959	0.100838927703041	0.00802907544526401	12.5592203474088	3.53801816709138e-36
rs6669582	1	67730055	G	A	-11.7948	34652	0.323412	-0.096777	0.00805810625529803	-12.0099	3.15268537459079e-33
rs10789230	1	67730628	T	G	12.8998888888889	34652	0.353959	0.101618024721707	0.00788254901863354	12.8915182742908	5.02447841288724e-38
rs7547569	1	67731368	C	T	-16.4668	34652	0.056732	-0.272242	0.0162945211541294	-16.7076	1.15371792401488e-62
rs79866453	1	67732512	T	C	-16.4149	34652	0.056495	-0.273326	0.016326612707617	-16.7411	6.57108858122495e-63
rs12033764	1	67734482	T	C	11.2317514124294	34652	0.338101	0.0898189209311265	0.00796808778531348	11.2723307462397	1.7974773069719e-29
rs1909129	1	67735299	G	A	11.2091525423729	34652	0.338101	0.0896872724380619	0.00796808778531348	11.2558087780321	2.16827802176784e-29
rs111379368	1	67735360	G	T	-16.0361	34652	0.058732	-0.262333	0.0160316845198162	-16.3634	3.4920200749783e-60
rs11583760	1	67735948	T	C	-16.3208	34652	0.0565321	-0.271458	0.0163215754390033	-16.6318	4.09795731480833e-62
rs1532502	1	67737650	A	G	11.2826553672316	34652	0.338729	0.0901609303886173	0.0079644771689393	11.3203828043147	1.04016714893373e-29
rs78248396	1	67739323	T	C	-11.2876	34652	0.0282519	-0.266741	0.0227495347830487	-11.7251	9.47692355424619e-32
rs11209032	1	67740092	A	G	11.2046590909091	34652	0.338729	0.0895742437918077	0.0079644771689393	11.2467198903073	2.40365457077199e-29
rs149798029	1	67741884	A	G	-16.1734	34652	0.0564437	-0.269373	0.0163335863722474	-16.492	4.19002155758337e-61
rs6665569	1	67742121	C	T	-9.72201	34652	0.541015	-0.0737631	0.00756430968546344	-9.75146	1.818321569205e-22
rs151278615	1	67742670	A	G	-15.993	34652	0.0536269	-0.273095	0.0167321080461408	-16.3216	6.92829235242472e-60
rs113155999	1	67743552	C	T	-15.6073	34652	0.053847	-0.266487	0.0166998187931749	-15.9575	2.5284921076684e-57
rs6660226	1	67744601	A	G	-9.4316	34652	0.45413	-0.0725072	0.00757074277048428	-9.57729	9.96204402543931e-22
rs11209034	1	67744684	C	T	11.1189830508475	34652	0.339357	0.0888894813331335	0.00796088546052825	11.165778200662	5.99637596413859e-29
rs34426521	1	67745768	G	A	11.1809039548023	34652	0.340101	0.0893069877626383	0.00795665469170286	11.2241879562484	3.10223144351475e-29
rs12119179	1	67747415	C	A	11.3068181818182	34652	0.339729	0.0902274971855623	0.00795876677775973	11.3368691036025	8.61724958403243e-30
rs12141575	1	67747436	A	G	11.2671590909091	34652	0.340101	0.0899406052763493	0.00795665469170286	11.3038216136411	1.25629296141921e-29
rs6694775	1	67747865	G	A	-9.4084	34652	0.45413	-0.0723435	0.00757074277048428	-9.55567	1.22785809061636e-21
rs2017314	1	67748140	C	A	-9.74562	34652	0.540386	-0.0740114	0.00756352995457861	-9.7853	1.30207831042408e-22
rs11209036	1	67749068	T	C	-9.40805	34652	0.45413	-0.0723447	0.00757074277048428	-9.55583	1.22596441939461e-21
rs7546245	1	67750474	C	T	11.2036723163842	34652	0.339729	0.0893821016958873	0.00795876677775973	11.2306471833878	2.88358614855268e-29
rs11209039	1	67751193	G	A	-9.36095	34652	0.453502	-0.0720147	0.00757162869452178	-9.51112	1.88615207930391e-21
rs11209040	1	67752671	A	G	11.180790960452	34652	0.340729	0.0892708929639317	0.00795310405642758	11.2246605011768	3.08569270489775e-29
rs1495966	1	67753353	C	T	-9.66661	34652	0.537758	-0.0734156	0.00756040496208877	-9.71053	2.71909751226207e-22
rs1495965	1	67753508	T	C	-9.66042	34652	0.537386	-0.0732771	0.00755997989312012	-9.69276	3.23647856918683e-22
rs4655535	1	67754527	T	G	-9.66249	34652	0.537386	-0.0733769	0.00755997989312012	-9.70597	2.8436638362847e-22
rs924080	1	67760140	C	T	-9.45882	34652	0.450758	-0.0726759	0.00757564488677761	-9.59336	8.52626959193486e-22
rs2088242	1	67763780	T	C	11.2981313131313	34652	0.332498	0.0906061499197766	0.00800114969748783	11.3241413228682	9.9650563748118e-30
rs11802647	1	67764598	A	G	10.9254228855721	34652	0.330755	0.0878298042131539	0.00801175063709647	10.9626233006403	5.77992263861317e-28
rs72931012	1	67764815	T	C	-12.4858	34652	0.319643	-0.101562	0.00808299243720515	-12.565	3.29033558907966e-36
rs11209042	1	67766926	C	A	8.96200956937799	34652	0.333781	0.0719931342669104	0.00799344309122513	9.0065236526099	2.12691582194311e-19
rs11209043	1	67767396	C	T	5.62475961538462	34652	0.477692	0.0445140440994996	0.0075463314654239	5.89876608302404	3.66229999048657e-09
rs1908632	1	67805806	T	G	6.11626262626263	34652	0.755435	0.0499108845769262	0.00876955379966788	5.69138244853648	1.26014897444276e-08
rs6662198	1	67806207	C	T	6.1210101010101	34652	0.755435	0.0499463513388488	0.00876955379966788	5.69542675486413	1.23063709519663e-08
rs3790566	1	67814440	C	T	6.09080808080808	34652	0.755063	0.0496382937375871	0.00876505021396001	5.66320700120219	1.48569752485038e-08
rs3977726	1	67815915	A	C	5.88309644670051	34652	0.754063	0.0478953682074179	0.00875301048906619	5.47187373615584	4.45302065149894e-08
rs3828068	1	67817872	A	G	5.86274111675127	34652	0.754063	0.0477271165169771	0.00875301048906619	5.45265158502841	4.96242389196323e-08
rs6672670	1	67818577	T	C	5.87812182741117	34652	0.754063	0.0478542355692537	0.00875301048906619	5.46717448002956	4.57265897704353e-08
rs3790567	1	67822377	G	A	5.91370558375635	34652	0.754063	0.0481836300855421	0.00875301048906619	5.50480662004583	3.69573712580769e-08
rs6695348	1	67827016	C	T	5.87837563451777	34652	0.754063	0.0478502705268883	0.00875301048906619	5.46672148818517	4.58435499397466e-08
rs3762314	1	67896672	T	C	6.54034482758621	34652	0.593922	0.0491166524623044	0.00767544851981892	6.39918987606774	1.56203497268948e-10
rs3762313	1	67896959	T	G	6.59775862068966	34652	0.59555	0.0501644503323483	0.00768036156960616	6.53152197038045	6.51046694016972e-11
rs12139118	1	67899996	T	C	6.58732558139535	34652	0.602294	0.0497505036477875	0.00770172238958701	6.45965942826657	1.04938879446319e-10
rs2863751	1	67901125	A	G	6.61639534883721	34652	0.601922	0.0499531920051628	0.00770050138694585	6.48700513058087	8.75593582310356e-11
rs12730814	1	67901222	A	G	6.58732558139535	34652	0.602294	0.0494579355305839	0.00770172238958701	6.42167	1.34785543453858e-10
rs4655709	1	67903316	A	G	6.80813471502591	34652	0.733922	0.0555091737768839	0.00852989653522596	6.50760223733634	7.63597819747216e-11
rs11585473	1	67906292	C	T	6.50604651162791	34652	0.602922	0.0491684293858469	0.00770379507473335	6.38236465389738	1.74374125165012e-10
rs11590963	1	67906429	A	C	6.66877906976744	34652	0.603294	0.0503602235014223	0.0077050296212334	6.53601945444056	6.31777011722153e-11
rs12759271	1	67906853	T	G	6.52343023255814	34652	0.602294	0.0493143533436018	0.00770172238958701	6.40302919906286	1.52324047127775e-10
rs9793854	1	67910560	T	C	6.31809248554913	34652	0.59155	0.047644561932225	0.00766845760075178	6.2130567074602	5.19636855050411e-10
rs10889688	1	67911319	T	G	6.59872093023256	34652	0.602922	0.0498573807849602	0.00770379507473335	6.47179478442784	9.68455957867111e-11
rs12138718	1	67912079	G	A	6.62779069767442	34652	0.603294	0.0500763808922259	0.0077050296212334	6.49918084081418	8.07585364268992e-11
rs12116575	1	67912259	T	C	6.63970930232558	34652	0.602294	0.050104614100257	0.00770172238958701	6.50563751401896	7.7364574883611e-11
rs61802764	1	161410521	A	C	5.70923875432526	34652	0.109461	0.0714400354530116	0.0120730506531153	5.91731431480221	3.27240969025423e-09
rs11582349	1	161457416	G	A	6.88701886792453	34652	0.116948	0.0833293578700097	0.0117296124046159	7.1041868218269	1.21033042153471e-12
rs7551957	1	161470042	C	T	-6.50006	34652	0.454591	-0.0504269	0.00757010029643786	-6.66133	2.71366873824972e-11
rs10800309	1	161472158	G	A	-7.99464	34652	0.652219	-0.0633452	0.00791450123437803	-8.00369	1.20748604119497e-15
rs7522794	1	161474825	C	T	-7.93043	34652	0.568963	-0.0604675	0.00761156415255759	-7.94416	1.95514095637439e-15
rs60574804	1	161478169	A	G	6.61381974248927	34652	0.173692	0.0672083385985351	0.00994975331849378	6.75477435944204	1.43057717407691e-11
rs35855160	1	161478235	A	G	-5.21665	34652	0.197795	-0.0534462	0.0094628697739593	-5.64799	1.62330260459964e-08
rs4656309	1	161478790	C	T	6.79416309012876	34652	0.172692	0.0690627733687979	0.00997248699544011	6.92533100322684	4.34957298262244e-12
rs6671847	1	161478810	A	G	-6.68803	34652	0.455591	-0.0520727	0.00756872949702829	-6.87998	5.9859266046136e-12
rs4657041	1	161478859	C	T	-7.17347	34652	0.482847	-0.0546952	0.00754325705015688	-7.25087	4.14107931956086e-13
rs1801274	1	161479745	G	A	-7.29486	34652	0.479476	-0.0554951	0.0075451761656226	-7.35504	1.90870995077509e-13
rs11590749	1	161481567	T	G	7.06490974729242	34652	0.128948	0.0834472460228732	0.0112471853909968	7.41938921800574	1.17661668232961e-13
rs12142756	1	161481752	C	A	-5.36019	34652	0.197795	-0.0546831	0.0094628697739593	-5.7787	7.52808777671401e-09
rs114414096	1	161491343	A	G	6.72121951219512	34652	0.119576	0.0809083699392148	0.0116173012994109	6.96447202788117	3.29637625776488e-12
rs368844	1	161496178	A	G	6.34122448979592	34652	0.0925752	0.0859280897256783	0.01300530520456	6.60715672366915	3.91771238178747e-11
rs10919301	1	161498894	A	G	6.61942028985507	34652	0.132948	0.0762186289138489	0.0111022173119466	6.86517177355494	6.64112924902263e-12
rs11578245	1	161499460	G	A	6.57393501805054	34652	0.130576	0.0763041028850293	0.0111873109065448	6.82059375326649	9.066499526131e-12
rs10919347	1	161500875	C	T	6.82438596491228	34652	0.121576	0.0814801909860359	0.0115344576426805	7.06406781403729	1.61697769375414e-12
rs79568124	1	161502849	G	A	6.55762589928058	34652	0.130576	0.0761751331667475	0.0111873109065448	6.80906553890299	9.82347229770167e-12
rs379028	1	161505240	A	G	6.16821548821549	34652	0.121833	0.0743486142194345	0.0115239714729552	6.45164858260179	1.10639900303161e-10
rs425701	1	161507466	T	C	6.21177083333333	34652	0.126833	0.0744328249554864	0.011326830740581	6.57137258075318	4.98535382876438e-11
rs114770803	1	161510533	A	C	6.46347682119205	34652	0.106205	0.0826331760785599	0.0122343741577432	6.75418088519557	1.43644450534585e-11
rs4656312	1	161517217	A	G	6.25503448275862	34652	0.128205	0.0740264223829721	0.0112749216280529	6.56558199028083	5.18300246576419e-11
rs151272476	1	161525876	A	G	6.21414965986395	34652	0.127833	0.0736682867892424	0.011288906720386	6.52572375819253	6.76739454438114e-11
rs145764113	1	161534454	G	T	6.46528239202658	34652	0.119833	0.0785726331216517	0.0116065312075504	6.76969128127945	1.29057482155146e-11
rs143874519	1	161537598	T	C	6.09398058252427	34652	0.107461	0.0781393232840461	0.012171221341608	6.42000675946319	1.36268294330565e-10
rs184164	1	200864267	C	T	-5.90234	34652	0.348078	-0.0506058	0.00791292581570538	-6.39533	1.60201508021584e-10
rs296534	1	200864982	T	C	-5.84126	34652	0.34445	-0.0502922	0.0079324472875632	-6.34007	2.29665353115571e-10
rs296533	1	200865768	T	G	-5.90699	34652	0.34345	-0.0508168	0.00793793497597495	-6.40177	1.5358503147003e-10
rs296532	1	200866131	T	C	-5.92339	34652	0.344078	-0.050927	0.00793448327135916	-6.41844	1.37674537082122e-10
rs296526	1	200868862	G	A	-6.18333	34652	0.366078	-0.0529323	0.00782471400877562	-6.76475	1.33535180532066e-11
rs296529	1	200871876	A	G	-6.27783	34652	0.366706	-0.0543746	0.00782188642378742	-6.9516	3.61176765329655e-12
rs296530	1	200872484	C	T	-6.27061	34652	0.363706	-0.0544297	0.00783554219049337	-6.94652	3.74408999862351e-12
rs511104	1	200873170	G	A	-6.25533	34652	0.366706	-0.0542561	0.00782188642378742	-6.93645	4.02068113007252e-12
rs374827	1	200874327	C	T	-5.40807	34652	0.492193	-0.0429669	0.00753973604611152	-5.69873	1.20704626714656e-08
rs55838263	1	200874728	G	A	-7.71134	34652	0.263591	-0.0739118	0.00855555854701579	-8.63903	5.66903199925183e-18
rs12132298	1	200875095	C	T	-7.77299	34652	0.263219	-0.0743905	0.00855944043235084	-8.69105	3.59101243278925e-18
rs59655222	1	200875897	C	T	-7.76284	34652	0.263219	-0.074278	0.00855944043235084	-8.67791	4.03110488135988e-18
rs7554511	1	200877562	A	C	-7.75758	34652	0.262591	-0.0741895	0.00856601961986823	-8.66091	4.68002467427019e-18
rs41299637	1	200877850	G	T	-7.76284	34652	0.262591	-0.0743339	0.00856601961986823	-8.67776	4.03634145375565e-18
rs12131796	1	200878727	A	G	-7.75145	34652	0.263591	-0.074244	0.00855555854701579	-8.67786	4.03274744401833e-18
rs296520	1	200880978	T	C	7.62715025906736	34652	0.733409	0.0729549363132516	0.00852466538496068	8.55809970464759	1.14743111125308e-17
rs296521	1	200881172	A	C	5.61483908045977	34652	0.514435	0.0443256606995687	0.007541960587736	5.87720662073556	4.17247284994709e-09
rs10800746	1	200881392	T	C	-7.44221	34652	0.286334	-0.0676232	0.00833852502848679	-8.10973	5.07321043613785e-16
rs7522462	1	200881595	A	G	-7.61969	34652	0.263219	-0.0729653	0.00855944043235084	-8.52455	1.53409480630389e-17
rs296523	1	200883546	A	G	5.24275144508671	34652	0.504435	0.041786226813593	0.00753911349046072	5.54259156152315	2.98027473959094e-08
rs905634	1	200884985	T	C	-6.87323	34652	0.289706	-0.0634295	0.00830950937727613	-7.63336	2.28715444186978e-14
rs427466	1	200885247	A	C	5.33321264367816	34652	0.502063	0.0423947781534055	0.0075388810783494	5.62348413681141	1.87143956055804e-08
rs296539	1	200887657	T	C	6.13085227272727	34652	0.640807	0.0504972027493733	0.00785679902927319	6.4271979671656	1.29977504047319e-10
rs296540	1	200889112	T	C	5.55561403508772	34652	0.517435	0.0439331570433461	0.00754340437894205	5.82404904156917	5.74387091684241e-09
rs296543	1	200889833	C	T	6.78696808510638	34652	0.719294	0.0622264052911187	0.00838868976897519	7.41789325923787	1.18997939643147e-13
rs296544	1	200890353	T	G	5.73962721893491	34652	0.527807	0.0452566211801703	0.00755050248895693	5.99385554092074	2.04923425205395e-09
rs296545	1	200890692	G	A	6.79239361702128	34652	0.719294	0.0622638488098115	0.00838868976897519	7.4223568309903	1.15054331473542e-13
rs296546	1	200891091	C	T	6.78696808510638	34652	0.719294	0.0622225312062565	0.00838868976897519	7.41743143683545	1.194134690122e-13
rs296547	1	200892137	C	T	6.13691428571429	34652	0.640807	0.0505446819910963	0.00785679902927319	6.43324104419304	1.24911320635378e-10
rs296548	1	200892843	C	A	5.7595530726257	34652	0.594435	0.0466482169842545	0.00767698654889506	6.07637081127471	1.22932955827437e-09
rs11589638	1	200894935	A	G	-6.74468	34652	0.279706	-0.061959	0.00839783641103116	-7.37798	1.60712280254277e-13
rs296551	1	200895458	T	C	5.66869822485207	34652	0.528435	0.0448617469852674	0.00755103756774217	5.94113677528444	2.83052319276427e-09
rs11583546	1	200902607	A	C	-7.18203	34652	0.264591	-0.0694272	0.00854517962198865	-8.12472	4.483802635016e-16
rs10920074	1	200912727	T	G	-6.64335	34652	0.283078	-0.0607667	0.00836727778024754	-7.26242	3.80213261313826e-13
rs11579874	1	200920362	A	G	-6.67048	34652	0.281706	-0.0631168	0.00837961436025627	-7.53218	4.98993871697029e-14
rs2013233	1	200922586	C	A	5.19103370786517	34652	0.341063	0.0441203486900591	0.00795122328039234	5.54887557979406	2.87512687869986e-08
rs432209	1	200923335	A	G	5.8013216374269	34652	0.530179	0.04768932875511	0.00755258683013573	6.31430393687417	2.71380128541468e-10
rs10800747	1	200924200	T	G	5.39441666666667	34652	0.347179	0.0456175755320158	0.00791770684916216	5.76146306008323	8.33879152232887e-09
rs6694184	1	200925009	T	C	5.2371581920904	34652	0.343435	0.0444052749701067	0.00793801764601191	5.59400053644579	2.21896267554608e-08
rs169850	1	200929144	C	T	6.53524590163934	34652	0.688807	0.0582071759869301	0.00814159537033166	7.1493575078712	8.71849956992458e-13
rs6427868	1	200929482	G	A	-6.94742	34652	0.277334	-0.0657896	0.0084198204654479	-7.81365	5.55530418468663e-15
rs4915468	1	200929673	A	C	5.19083146067416	34652	0.328692	0.0438885509151209	0.00802449520522697	5.4693223427354	4.5175948826174e-08
rs1572789	1	200932305	A	G	-5.76351	34652	0.448078	-0.0470037	0.0075797963394638	-6.20118	5.60412888880552e-10
rs12407733	1	200933241	C	T	6.15042918454936	34652	0.211692	0.0589651904170268	0.00922726535810349	6.39032130632755	1.65537549246379e-10
rs11805959	1	200933295	A	G	-5.4045	34652	0.430193	-0.044638	0.00761338234130033	-5.8631	4.54314487196816e-09
rs4915470	1	200934410	A	C	5.44891477272727	34652	0.337435	0.0456901257562902	0.00797193761343425	5.73137021033551	9.96225630843404e-09
rs4915471	1	200934432	T	C	5.46027272727273	34652	0.337435	0.0458020063286479	0.00797193761343425	5.74540451137785	9.17014956690517e-09
rs11584383	1	200935866	C	T	-6.88241	34652	0.280334	-0.0650693	0.00839208396885232	-7.75365	8.92886016228888e-15
rs3208703	1	200939642	T	C	-6.84721	34652	0.268706	-0.0660426	0.00850331980832505	-7.76668	8.05690547815617e-15
rs3198583	1	200940180	A	G	5.28811299435028	34652	0.338063	0.0446556889446683	0.00796830687027549	5.60416280041238	2.09263950545404e-08
rs3738255	1	200941716	A	G	5.41575842696629	34652	0.332063	0.0457952348601497	0.00800378116378591	5.72170002190414	1.05463397988596e-08
rs296563	1	200944840	G	T	6.64141304347826	34652	0.704922	0.0611334758513579	0.00826483622872832	7.39681636265941	1.39488237313271e-13
rs10920082	1	200944991	T	C	5.25414689265537	34652	0.337435	0.0443664459763212	0.00797193761343425	5.56532779453205	2.61660071760445e-08
rs34873729	1	200946928	C	T	-6.82647	34652	0.271334	-0.0657029	0.00847728606926175	-7.75046	9.15581862952663e-15
rs12118735	1	200950960	T	C	-6.77895	34652	0.269334	-0.0654637	0.00849704973527182	-7.70429	1.31574254081142e-14
rs72749142	1	200951307	A	G	-7.47975	34652	0.158565	-0.0865668	0.0103195140788667	-8.38865	4.91740954992271e-17
rs296558	1	200952815	A	G	5.44660119047619	34652	0.521435	0.043759561574222	0.00754575402897456	5.79922979283341	6.66201900326349e-09
rs296557	1	200953563	G	A	5.44064285714286	34652	0.521435	0.043719917234087	0.00754575402897456	5.7939759321877	6.87393135912002e-09
rs7539693	1	200955566	G	A	-6.68437	34652	0.269706	-0.0646807	0.00849335017114415	-7.61546	2.62762104649873e-14
rs10494828	1	200957032	A	G	-6.70899	34652	0.269706	-0.0648781	0.00849335017114415	-7.63869	2.19435887174019e-14
rs2297909	1	200960307	A	G	-6.45136	34652	0.296078	-0.0596363	0.00825672578993602	-7.22276	5.09444324296686e-13
rs59682551	1	200961883	G	T	-7.07251	34652	0.23545	-0.0697376	0.00888425277310579	-7.84957	4.17467217637295e-15
rs12140420	1	200962287	A	G	-6.68254	34652	0.269706	-0.0646651	0.00849335017114415	-7.61362	2.66531336406276e-14
rs10920084	1	200962795	G	T	-6.35342	34652	0.299821	-0.0573328	0.0082269268446842	-6.96892	3.19392028298556e-12
rs12126806	1	200963825	T	C	-6.65074	34652	0.273078	-0.0624752	0.00846030338612923	-7.38451	1.53016405548508e-13
rs10800749	1	200964337	G	A	-5.33351	34652	0.478565	-0.0429157	0.00754575402897456	-5.6874	1.28988310269693e-08
rs10800750	1	200964578	G	A	-5.33351	34652	0.478565	-0.0429528	0.00754575402897456	-5.69231	1.25329867307907e-08
rs10920086	1	200964716	C	T	-5.32154	34652	0.478937	-0.0428649	0.00754551501552833	-5.68085	1.34028480909748e-08
rs7531978	1	200965130	T	G	-5.33312	34652	0.478565	-0.0429484	0.00754575402897456	-5.69173	1.25755555073166e-08
rs10920088	1	200965601	A	G	-5.33899	34652	0.478565	-0.0429902	0.00754575402897456	-5.69727	1.21742102498253e-08
rs6427869	1	200966610	C	T	-5.3395	34652	0.478565	-0.0429948	0.00754575402897456	-5.69788	1.21307385292462e-08
rs7535637	1	200966785	T	C	-5.42826	34652	0.476565	-0.0436353	0.00754711120055638	-5.78172	7.39385315397743e-09
rs7535723	1	200966818	T	C	-6.44582	34652	0.29645	-0.0595564	0.00825372489297384	-7.2157	5.36586371986816e-13
rs55757739	1	200966976	T	C	-6.64737	34652	0.270334	-0.0643332	0.00848712913043071	-7.58009	3.45317119379789e-14
rs7536000	1	200966983	A	G	-5.31555	34652	0.478565	-0.0428246	0.00754575402897456	-5.67532	1.38430302398119e-08
rs10920089	1	200967490	G	A	-5.31555	34652	0.478565	-0.0428264	0.00754575402897456	-5.67556	1.38232703043047e-08
rs10920090	1	200972454	C	T	-5.51764	34652	0.427937	-0.0465647	0.00761835755492322	-6.11217	9.82849668491356e-10
rs10920091	1	200975064	A	G	-6.12866	34652	0.328078	-0.0544872	0.0080283299954269	-6.78687	1.14596238957184e-11
rs6687260	1	200980698	G	A	-5.4819	34652	0.460565	-0.0451299	0.00756237438701811	-5.96768	2.40645065833648e-09
rs10920094	1	200980996	G	A	-5.45258	34652	0.460565	-0.0449205	0.00756237438701811	-5.94	2.85020915385863e-09
rs2221581	1	200981925	C	T	-6.11732	34652	0.328078	-0.0543994	0.0080283299954269	-6.77593	1.23611799865248e-11
rs11580823	1	200983489	G	T	-6.57693	34652	0.269706	-0.0636459	0.00849335017114415	-7.49362	6.6999996223784e-14
rs6700264	1	200984022	G	A	-5.45855	34652	0.460193	-0.044926	0.00756282306539781	-5.94038	2.84362211997426e-09
rs12122721	1	200984480	A	G	-6.57468	34652	0.273078	-0.0615783	0.00846030338612923	-7.2785	3.37549910261171e-13
rs957957	1	200987798	A	G	-5.44064	34652	0.460565	-0.0447917	0.00756237438701811	-5.92297	3.16181126109148e-09
rs7526353	1	200988256	T	C	-5.42239	34652	0.459565	-0.0446771	0.00756359025532542	-5.90686	3.48683876747808e-09
rs55862304	1	200989775	T	C	-6.59484	34652	0.268706	-0.0636701	0.00850331980832505	-7.48768	7.01030205004585e-14
rs6427870	1	200996189	A	C	-5.30384	34652	0.460565	-0.0440715	0.00756237438701811	-5.82774	5.61843141089174e-09
rs17419032	1	200998531	T	C	-6.51296	34652	0.270078	-0.0629229	0.0084896613946202	-7.41171	1.24684609903213e-13
rs6701469	1	200998819	C	T	-5.21421	34652	0.460565	-0.0433482	0.00756237438701811	-5.73208	9.92041704889389e-09
rs10800751	1	200999926	C	T	-5.26762	34652	0.459937	-0.0437317	0.00756313432724069	-5.78223	7.37189219362712e-09
rs11807626	1	201000354	C	A	-5.28259	34652	0.421308	-0.045279	0.00763395521891427	-5.93127	3.00608686356372e-09
rs11583328	1	201002173	A	G	-6.34386	34652	0.271078	-0.061487	0.00847979854427669	-7.251	4.13719700699878e-13
rs10920099	1	201003606	G	A	-5.2322	34652	0.465937	-0.0433341	0.00755637243680217	-5.73477	9.76423055698997e-09
rs965321	1	201005502	C	T	-6.20419	34652	0.293193	-0.0571671	0.00828029826100542	-6.90399	5.05619654639859e-12
rs1995681	1	201005806	T	C	-5.34519	34652	0.420308	-0.0456105	0.00763643603971709	-5.97275	2.33294037189486e-09
rs10753888	1	201006185	G	A	-6.1721	34652	0.292565	-0.0569428	0.00828550042984377	-6.87258	6.30509165425042e-12
rs6673267	1	201006661	G	A	-5.26624	34652	0.464937	-0.043511	0.00755742221026735	-5.75739	8.54255600542118e-09
rs6701496	1	201007828	A	G	-6.26837	34652	0.27045	-0.0607707	0.00848598337194328	-7.1613	7.99142674490244e-13
rs1546416	1	201009556	G	A	-5.67989	34652	0.348308	-0.0471814	0.00791170855306149	-5.96349	2.46906393982519e-09
rs6675915	1	201010862	C	T	-5.19528	34652	0.471308	-0.0413015	0.0075512600202105	-5.46948	4.51354114745001e-08
rs1507147	1	201011824	A	G	-5.62343	34652	0.349308	-0.046718	0.00790644402300939	-5.90885	3.4450763347872e-09
rs41267497	1	201012597	A	G	-7.03608	34652	0.154937	-0.082617	0.0104172019936672	-7.93082	2.17701145979733e-15
rs67602696	1	201012937	T	C	-6.33	34652	0.270078	-0.0612616	0.0084896613946202	-7.21602	5.35311203106146e-13
rs12122809	1	201014966	T	C	-6.29979	34652	0.271078	-0.0609427	0.00847979854427669	-7.1868	6.63251814693722e-13
rs55734382	1	201019059	T	C	-6.34956	34652	0.308078	-0.0591243	0.00816421226097558	-7.24189	4.42477267208313e-13
rs6702590	1	201020105	G	A	6.11027624309392	34652	0.681922	0.0568092712950078	0.00809354961467525	7.01907988455412	2.23334072854768e-12
rs12138260	1	201020360	A	G	-6.96775	34652	0.155937	-0.081229	0.0103898955422451	-7.81808	5.36349913564131e-15
rs3861928	1	201020574	G	T	6.05541436464088	34652	0.681922	0.0563933016493075	0.00809354961467525	6.96768467905045	3.22199359449657e-12
rs3767498	1	201020727	G	A	6.08872928176796	34652	0.681294	0.0566159534037638	0.00808929732392791	6.99887161228399	2.58032172679609e-12
rs3767499	1	201020851	C	T	5.16669642857143	34652	0.482692	0.0415705536863934	0.00754333773033854	5.51089652518152	3.57010565886359e-08
rs3767501	1	201023079	T	C	5.90174863387978	34652	0.67955	0.0551679293592509	0.00807760019740725	6.82974249913468	8.50671856969269e-12
rs3767502	1	201023098	C	T	5.91245901639344	34652	0.68255	0.0554106204824226	0.00809782335766063	6.84265611079347	7.77381145880722e-12
rs3818873	1	201023436	T	C	5.39159064327485	34652	0.555807	0.0470935873738818	0.00758621835763881	6.20778168433048	5.37377313369538e-10
rs10800756	1	201024059	A	G	5.98369565217391	34652	0.680922	0.0557619244317358	0.00808678853285206	6.89543496843111	5.37002355968991e-12
rs3861929	1	201025850	T	C	5.63338888888889	34652	0.631807	0.0495147171511383	0.00781525620305073	6.33564861658789	2.36344872659168e-10
rs4915473	1	201026916	C	T	5.86340909090909	34652	0.571179	0.0516910498793263	0.00761638802827389	6.78681938045127	1.14632572034495e-11
rs61815610	1	206866387	T	C	5.97593625498008	34652	0.141833	0.0637460252675819	0.0108043501545372	5.90003326028934	3.63428302312173e-09
rs61815628	1	206893344	C	A	5.5816	34652	0.087346	0.0749451429850833	0.0133505331286668	5.61364	1.98109349987764e-08
rs7512090	1	206933337	T	C	-5.0416	34652	0.0622657	-0.087873	0.0155994347530831	-5.63309	1.77010395316268e-08
rs7519318	1	206933387	C	T	-5.04989	34652	0.063026	-0.0874966	0.0155113485823968	-5.64081	1.69247831081294e-08
rs4844553	1	206934363	T	C	-5.17615	34652	0.0614427	-0.0904206	0.0156966747131457	-5.76049	8.38679282925403e-09
rs11119474	1	206937526	A	G	-4.92888	34652	0.0594657	-0.088028	0.0159386896116562	-5.52291	3.33429175114402e-08
rs3024505	1	206939904	A	G	9.53612612612613	34652	0.169037	0.0979046609946137	0.0100575330585285	9.73446076934277	2.14954700489552e-22
rs3024495	1	206942413	T	C	9.55400900900901	34652	0.168666	0.0981723057623336	0.0100663414163168	9.75253090494259	1.79925628990761e-22
rs3024493	1	206943968	A	C	9.59441441441441	34652	0.169666	0.0985346886314135	0.0100426743195135	9.81159853406328	1.0036584138117e-22
rs1800891	1	206948566	C	T	-5.01355	34652	0.059654	-0.0889171	0.0159151074297985	-5.58696	2.31074025855694e-08
rs12122923	1	206951397	T	C	-5.03597	34652	0.0637427	-0.0865501	0.0154298023919822	-5.60928	2.03169482582351e-08
rs12123181	1	206954566	A	G	7.18291079812207	34652	0.219807	0.0660729303811229	0.00910230567708133	7.25892237913826	3.90186288410047e-13
rs3122605	1	206955041	A	G	-8.77207	34652	0.845821	-0.0924721	0.0104380976679014	-8.85909	8.06684697662822e-19
rs61815643	1	206956116	T	G	8.43285714285714	34652	0.151807	0.0916903432564109	0.0105046106320908	8.72858085537257	2.57888049601218e-18
rs17351243	1	206959527	A	G	5.78801764705882	34652	0.480435	0.0455481114983677	0.00754459509968725	6.03718435469861	1.56826521846604e-09
rs11119570	1	206968235	G	A	5.84124117647059	34652	0.482179	0.0460117223969844	0.00754360995089769	6.0994302060261	1.06447225182925e-09
rs11581469	1	206968558	A	G	5.84716470588235	34652	0.482179	0.0460589649160732	0.00754360995089769	6.10569279375217	1.02355716966092e-09
rs11583398	1	206968955	A	C	7.86355371900826	34652	0.144063	0.0869705927653741	0.010734357941571	8.1020768301905	5.4028803362601e-16
rs4845134	1	206969568	G	T	6.07005813953488	34652	0.474179	0.0476788064286024	0.00754888968029665	6.31600254446012	2.68415630331411e-10
rs4845136	1	206969777	A	G	5.88230588235294	34652	0.482179	0.0463085305793038	0.00754360995089769	6.13877584879546	8.31598090840926e-10
rs4845138	1	206970013	T	C	5.88230588235294	34652	0.482179	0.0463083554526444	0.00754360995089769	6.13875263356289	8.31719609754781e-10
rs4845141	1	206972072	T	C	5.74250877192983	34652	0.476179	0.0455452986470629	0.00754738715280177	6.03457828848165	1.59378349020921e-09
rs12145973	1	206994725	T	C	7.07535564853557	34652	0.14832	0.0784559832300487	0.0106055969264882	7.39760182985073	1.38665893455303e-13
rs11583204	1	207026688	A	G	6.55135802469136	34652	0.151576	0.0704717226517878	0.0105111808054662	6.70445347254801	2.02161553812914e-11
rs186229295	1	207102748	T	C	5.48587455830389	34652	0.00863883	0.228283681431738	0.0407314418748589	5.60460594871905	2.08729282044558e-08
rs148022887	1	207166052	G	T	5.4560278372591	34652	0.009487	0.215035930453853	0.0388846917054602	5.53009220396255	3.20062512269564e-08
rs141307306	1	207174432	T	C	5.44065240641711	34652	0.00937601	0.215763136942085	0.0391119751873315	5.51654923865803	3.45720659075578e-08
rs7583409	2	25491056	G	A	4.77803333333333	34652	0.320692	0.0456509354595477	0.0080759900012356	5.65267359822923	1.57971117467535e-08
rs13428812	2	25492467	G	A	4.77803333333333	34652	0.322692	0.0457352390306835	0.00806280206206973	5.67237527085506	1.40831052644583e-08
rs149290349	2	43451957	A	G	5.87372239747634	34652	0.0761893	0.0795024594382353	0.0142080577750829	5.59558953776645	2.19873336551704e-08
rs112694524	2	43453721	A	G	6.21465346534654	34652	0.0903752	0.0773233654222291	0.013146720148982	5.88157080594861	4.06391026683471e-09
rs113542380	2	43464818	A	G	6.12344155844156	34652	0.0828982	0.0795217754144227	0.0136707353831006	5.81693472852423	5.99365318332644e-09
rs55946629	2	43851246	A	C	5.62736842105263	34652	0.142833	0.0610075055171909	0.0107727405340813	5.66313700067162	1.48630398175081e-08
rs13008738	2	61078921	C	T	5.32794871794872	34652	0.247063	0.0511426486825851	0.00873956919641817	5.85185007786716	4.8613474802678e-09
rs10193928	2	61096480	G	A	5.49205128205128	34652	0.249435	0.052362265129226	0.00871164861259749	6.0106034411796	1.84834027935082e-09
rs145672245	2	61096845	T	C	5.01	34652	0.232692	0.0495427885299844	0.00892067281402699	5.55370537209735	2.79676724935765e-08
rs13420509	2	61101888	C	T	5.13483937823834	34652	0.252435	0.049470731309476	0.00867708667144263	5.70130657704392	1.18892588527068e-08
rs10179897	2	61104835	A	G	4.99484455958549	34652	0.251063	0.0484361726660645	0.00869279023595455	5.57199372713792	2.51840491339657e-08
rs10186467	2	61106795	T	C	6.10994505494505	34652	0.674666	0.0457632832274245	0.00804570419855362	5.68791520270549	1.28599647216876e-08
rs6545835	2	61112552	T	G	5.05174611398964	34652	0.251063	0.04873719753623	0.00869279023595455	5.60662298448735	2.06312391841652e-08
rs10208155	2	61115039	G	T	4.99977319587629	34652	0.251435	0.0482345327013044	0.00868851540913972	5.55152755447323	2.83184067634868e-08
rs12713428	2	61118113	C	A	5.06222797927461	34652	0.252063	0.0485567400791336	0.00868132751309656	5.59323905311502	2.22872091423501e-08
rs10185028	2	61118739	G	A	5.04166839378238	34652	0.252063	0.0484634882427516	0.00868132751309656	5.58249739681403	2.37089159866436e-08
rs842647	2	61119471	A	G	6.05489010989011	34652	0.689922	0.0459467543991129	0.00814962689210036	5.63789668011063	1.72139733217352e-08
rs6545836	2	61122973	A	G	4.95860103626943	34652	0.251063	0.0479127631666383	0.00869279023595455	5.51178181758771	3.55219092789618e-08
rs13406503	2	61124466	G	A	5.01540414507772	34652	0.252063	0.0483155853437827	0.00868132751309656	5.56546049793587	2.61461010043849e-08
rs10193964	2	61126664	G	A	4.98972538860104	34652	0.253063	0.0479754580558199	0.00866995588388621	5.53352966247338	3.13849877000709e-08
rs7604989	2	61133793	G	A	5.06737305699482	34652	0.252435	0.0486394125264554	0.00867708667144263	5.60550036759846	2.0765418192582e-08
rs72807480	2	61134764	C	A	5.18119689119171	34652	0.252435	0.0495672581840411	0.00867708667144263	5.71243091845251	1.11373632947363e-08
rs10193310	2	61138911	A	G	5.17614507772021	34652	0.253063	0.0498386742841665	0.00866995588388621	5.74843458855374	9.00734790376782e-09
rs3732179	2	61154325	C	T	6.26541436464088	34652	0.688294	0.0471403152995012	0.0081379239563723	5.79267090135298	6.92757727591686e-09
rs13033143	2	61161095	A	G	5.30585492227979	34652	0.252435	0.0506855566194259	0.00867708667144263	5.84131040044101	5.1791800572023e-09
rs6726160	2	61164729	G	T	6.63523529411765	34652	0.585409	0.0479501794508201	0.00765127070408155	6.26695634036856	3.68173325427561e-10
rs12713430	2	61167034	G	A	6.45325966850829	34652	0.683666	0.0486770206033568	0.00810547130558943	6.00545221470216	1.90799354740626e-09
rs1053862	2	61167761	G	A	6.76151162790698	34652	0.604037	0.0492682440207849	0.00770751052153997	6.39223830873748	1.63474851899406e-10
rs1206	2	61168000	T	G	6.66654970760234	34652	0.580037	0.0481571374413155	0.00763729975838024	6.30551883058849	2.87230077578032e-10
rs6706689	2	61171045	G	A	6.76151162790698	34652	0.607037	0.0494043325275573	0.00771773368666641	6.40140415999466	1.53954440854706e-10
rs11125859	2	61171877	T	G	6.68426900584795	34652	0.580409	0.0482563394837863	0.00763823558364525	6.31773384773719	2.65426621303269e-10
rs10209620	2	61173941	T	C	5.5	34652	0.246435	0.0530189724640683	0.00874705075153804	6.06135416040038	1.34980245789107e-09
rs12479056	2	61175312	C	T	6.39801104972376	34652	0.679666	0.048314853669488	0.00807837313896822	5.98076529003448	2.22091695387042e-09
rs2278300	2	61176073	G	T	6.29686813186813	34652	0.681294	0.0476306166042767	0.00808929732392791	5.88810309436726	3.9065341416393e-09
rs10208137	2	61178171	A	G	5.5385641025641	34652	0.243435	0.0535965357756603	0.00878331720725433	6.10208358766706	1.04694595078593e-09
rs10174032	2	61178925	G	T	5.63610256410256	34652	0.243807	0.054193426719042	0.00877877237866606	6.17323520663794	6.69065620658499e-10
rs10176601	2	61179160	C	T	5.60824742268041	34652	0.244807	0.0538908024441204	0.00876662251299171	6.14727078350377	7.88274934506303e-10
rs4643526	2	61184651	A	G	7.12721698113208	34652	0.191666	0.0728133657066018	0.0095764652556417	7.60336551774215	2.88527064142289e-14
rs13003464	2	61186829	G	A	7.97081871345029	34652	0.404011	0.0630288822023212	0.00768170249329101	8.20506681394767	2.30462684130939e-16
rs10182512	2	61189469	A	G	7.91531073446328	34652	0.353268	0.0641790796612586	0.00788603817953087	8.13831713722144	4.00809834123716e-16
rs10191548	2	61197395	A	G	8.1906936416185	34652	0.371383	0.0655440165277906	0.00780133862570968	8.40163716413837	4.40296483680216e-17
rs10191951	2	61197790	A	G	7.39868852459016	34652	0.335153	0.0611824014588848	0.00798529174662703	7.66188680391398	1.83221098519523e-14
rs6754346	2	61197795	G	A	7.38690607734807	34652	0.345896	0.0606239561138769	0.00792459411985644	7.65010235186344	2.00819406529267e-14
rs112401990	2	61199327	A	G	8.17252873563218	34652	0.375383	0.0655179012389417	0.00778446911254549	8.41648933173268	3.8793432084285e-17
rs7608697	2	61204641	C	A	8.0640350877193	34652	0.403011	0.0636143990976824	0.00768478259458803	8.27796991192471	1.25292873736539e-16
rs7596362	2	61204688	C	T	7.9533918128655	34652	0.404011	0.0627863610616185	0.00768170249329101	8.17349553910144	2.99580443766557e-16
rs7608910	2	61204856	G	A	8.07614035087719	34652	0.402011	0.0637144569738942	0.0076878983835625	8.28762996011006	1.15527340852687e-16
rs4560096	2	61204917	G	T	8.05865497076023	34652	0.402011	0.0636011291928754	0.0076878983835625	8.27288889885186	1.30751528481583e-16
rs7562347	2	61209875	G	T	7.53216374269006	34652	0.467268	0.0569892995387502	0.00755502294787226	7.54323314859027	4.5846043132698e-14
rs7585642	2	61212547	C	A	6.57286549707602	34652	0.540409	0.050165720580739	0.00756355824972569	6.63255559412904	3.29924013052157e-11
rs9309332	2	61216165	C	T	6.69388235294118	34652	0.536037	0.0509757330318527	0.00755847432693871	6.74418286375242	1.53890624430578e-11
rs10188217	2	61217542	C	T	6.57076470588235	34652	0.542037	0.050063212501804	0.00756560282041831	6.61721394714135	3.66031570485026e-11
rs6710043	2	61218280	T	C	6.82952941176471	34652	0.509153	0.0518230864446065	0.00754008039024563	6.87301510891693	6.28589054730518e-12
rs10182774	2	61220015	T	C	6.1059595959596	34652	0.231922	0.0592203904084237	0.00893098918685028	6.63088815465346	3.33673002220036e-11
rs71420380	2	61221203	T	C	6.13146464646465	34652	0.23255	0.0593785183931391	0.00892257039635508	6.65486689994574	2.83556543434177e-11
rs10195800	2	61223666	T	C	6.13641414141414	34652	0.231922	0.0594737548560424	0.00893098918685028	6.65925729073884	2.75214779157575e-11
rs10181042	2	61224259	T	C	6.97047337278107	34652	0.430896	0.0550441153947363	0.00761186627305969	7.2313560722357	4.78194718100288e-13
rs10207958	2	61225330	C	A	6.73226190476191	34652	0.460153	0.0529697819449903	0.0075628715660058	7.00392456525152	2.48890156269513e-12
rs10211029	2	61226114	G	A	6.11070351758794	34652	0.23155	0.0592946439468202	0.00893599670767151	6.63548184791922	3.23444173416575e-11
rs10194826	2	61228505	A	G	5.64943298969072	34652	0.26155	0.0535885961749831	0.00857699764106686	6.24794344333263	4.15892203098694e-10
rs2564114	2	61230647	G	A	6.04808383233533	34652	0.482037	0.0498731406653896	0.00754368671269529	6.61124229635067	3.81108107181651e-11
rs2698193	2	61231014	T	C	6.10167664670659	34652	0.482037	0.050240865242038	0.00754368671269529	6.6599882995522	2.73849385346936e-11
rs9309333	2	61232705	A	G	5.45871134020619	34652	0.239807	0.0543712520271006	0.00882836619430068	6.15869922366848	7.33448753386494e-10
rs2564118	2	61233289	G	A	4.98221764705882	34652	0.569294	0.041922505095577	0.00761227441892163	5.50722462019647	3.64535011886403e-08
rs10197306	2	61234756	T	C	5.02353216374269	34652	0.564294	0.0421006904609754	0.00760192733002755	5.53816007878397	3.05665817110552e-08
rs17539290	2	61247510	C	T	5.40231958762887	34652	0.240807	0.0538198189688162	0.00881581664684071	6.10491587164569	1.02854843631716e-09
rs12713431	2	61249676	G	A	5.4229381443299	34652	0.241807	0.0539098667703261	0.00880336848251444	6.1237771515987	9.13826843940251e-10
rs17539345	2	61250101	C	A	5.4590206185567	34652	0.241807	0.0542098760507447	0.00880336848251444	6.15785607048237	7.37363212516926e-10
rs10207939	2	61253415	G	T	5.42512953367876	34652	0.242807	0.0538465648814126	0.00879102071653133	6.12517779421851	9.05824004121794e-10
rs68180594	2	61269922	A	G	5.25651282051282	34652	0.239435	0.0526168384679386	0.00883306069934138	5.95680707502234	2.57213578900608e-09
rs10177855	2	61288333	T	C	5.69558375634518	34652	0.235807	0.0566162302911751	0.00887959843654168	6.37598993871004	1.81784860115642e-10
rs7586478	2	61291907	G	T	5.70030456852792	34652	0.234807	0.0566150245506102	0.00889267020078495	6.36648197586511	1.93413016641475e-10
rs10180557	2	61294746	T	C	5.76634517766498	34652	0.234807	0.0571690989634087	0.00889267020078495	6.4287888421143	1.28624654318122e-10
rs13413699	2	61298512	T	C	5.68171717171717	34652	0.232807	0.0566482966813908	0.00891913766450444	6.35131991591905	2.13475224187545e-10
rs12713433	2	61307982	C	T	5.35136585365854	34652	0.214063	0.0554802186308457	0.00918985224962787	6.0371175862041	1.56891400899253e-09
rs10175122	2	61317997	T	C	5.4110396039604	34652	0.229063	0.0547090658865092	0.00896987277693629	6.09920198948411	1.06599297467391e-09
rs71420385	2	61320654	T	C	5.27073891625616	34652	0.227692	0.0536499848097527	0.00898884822546779	5.96850491453933	2.39437435416901e-09
rs11123902	2	102610642	A	C	-5.18423	34652	0.493308	-0.0416978	0.0075394922179409	-5.53059	3.19162745867167e-08
rs719248	2	102623875	T	C	-5.10171	34652	0.494937	-0.0411999	0.00753920343691087	-5.46476	4.63533567760384e-08
rs4851533	2	102651670	A	G	-5.66085	34652	0.529821	-0.0431712	0.00755226120571011	-5.71633	1.08846712133662e-08
rs7588933	2	102662651	A	G	-5.77945	34652	0.528821	-0.0437391	0.00755137244117567	-5.7922	6.9469871584255e-09
rs10185424	2	102662888	G	T	-5.83318	34652	0.529821	-0.0440078	0.00755226120571011	-5.8271	5.63999875029393e-09
rs2310173	2	102663628	G	T	-5.85099	34652	0.52445	-0.0438358	0.00754784655183925	-5.80772	6.33305686155183e-09
rs11888059	2	102665086	G	A	-5.61909	34652	0.49745	-0.0413714	0.00753891495181445	-5.48772	4.07159263319816e-08
rs11888109	2	102665209	C	A	-5.93455	34652	0.495706	-0.0436156	0.00753909493095314	-5.78525	7.24039891075529e-09
rs11889289	2	102665259	C	T	-5.61313	34652	0.49745	-0.0413225	0.00753891495181445	-5.48123	4.22383106394072e-08
rs7587167	2	102667062	A	G	-5.94037	34652	0.495706	-0.0435364	0.00753909493095314	-5.77475	7.70659986382822e-09
rs4851536	2	102671681	G	T	-5.68269	34652	0.49745	-0.0418163	0.00753891495181445	-5.54673	2.91062267913226e-08
rs11689480	2	102674501	A	G	-5.77844	34652	0.49545	-0.0426219	0.00753912907168989	-5.65342	1.57283895118153e-08
rs10203841	2	102688272	T	C	-5.76276	34652	0.46268	-0.0426579	0.00755990492467834	-5.64265	1.67454634375256e-08
rs12712140	2	102951062	A	C	-5.59542	34652	0.510334	-0.0414298	0.00754042758760333	-5.49436	3.92132784537772e-08
rs1997467	2	102951073	G	A	-5.55352	34652	0.513078	-0.0411361	0.00754139702081384	-5.45471	4.90527946450489e-08
rs12712141	2	102953067	C	T	-5.52368	34652	0.508078	-0.0411457	0.00753980097741938	-5.45714	4.83867358708754e-08
rs59247511	2	102954190	C	T	-5.59525	34652	0.509706	-0.0416666	0.00754023771929444	-5.5259	3.27807949439013e-08
rs1420101	2	102957716	T	C	-5.40551	34652	0.363078	-0.0436405	0.00783844847489442	-5.56749	2.58428790769683e-08
rs13001714	2	102960485	G	A	-5.18374	34652	0.37345	-0.0433288	0.00779254109351485	-5.56029	2.69321997176494e-08
rs12712142	2	102960584	A	C	-5.16117	34652	0.372821	-0.0431774	0.00779520000510093	-5.53898	3.0424012830539e-08
rs13017455	2	102964742	T	C	-5.13791	34652	0.373821	-0.0438739	0.00779098024988183	-5.63137	1.78788583523442e-08
rs12999364	2	102974129	T	C	-5.01737	34652	0.373821	-0.043019	0.00779098024988183	-5.52165	3.35837365572323e-08
rs12998521	2	102974417	T	G	-5.02305	34652	0.373821	-0.0430629	0.00779098024988183	-5.52728	3.25233931049933e-08
rs12987977	2	102975336	G	T	-5.02325	34652	0.373821	-0.0430637	0.00779098024988183	-5.52738	3.25042852373101e-08
rs6710885	2	102977537	G	A	-5.05768	34652	0.373821	-0.0433262	0.00779098024988183	-5.56107	2.68128609485305e-08
rs2287037	2	102979028	T	C	-5.05205	34652	0.373821	-0.0432734	0.00779098024988183	-5.55429	2.78741705236024e-08
rs6727306	2	102981644	C	A	-5.38964	34652	0.762193	-0.0487329	0.00885377345225481	-5.50419	3.70862875337875e-08
rs10197284	2	102982703	A	G	-5.4259	34652	0.762193	-0.04903	0.00885377345225481	-5.53775	3.06378017257668e-08
rs1573895	2	102982876	C	T	-5.43072	34652	0.762193	-0.049069	0.00885377345225481	-5.54216	2.98765754411691e-08
rs4851569	2	102983247	A	C	-5.08676	34652	0.373821	-0.0435941	0.00779098024988183	-5.59545	2.2004828916138e-08
rs1420098	2	102984279	C	T	-5.10427	34652	0.373821	-0.0437119	0.00779098024988183	-5.61057	2.01657488856751e-08
rs1558627	2	102984684	A	G	-5.48692	34652	0.761193	-0.0494573	0.0088410181245232	-5.59407	2.21804037957831e-08
rs2058622	2	102985424	G	A	-5.48697	34652	0.761193	-0.0494573	0.0088410181245232	-5.59407	2.21805800788916e-08
rs2058623	2	102986170	T	C	-5.49205	34652	0.761193	-0.0495377	0.0088410181245232	-5.60317	2.10470679707751e-08
rs1465321	2	102986618	C	T	-5.50267	34652	0.761193	-0.0496076	0.0088410181245232	-5.61107	2.0107443404902e-08
rs6733346	2	102987698	C	T	-5.44087	34652	0.761193	-0.0488831	0.0088410181245232	-5.52913	3.21829009992749e-08
rs6731154	2	102991181	T	C	-5.64964	34652	0.755821	-0.0504602	0.00877424117691398	-5.75095	8.87424238689368e-09
rs2270297	2	102992675	C	T	-5.5	34652	0.761193	-0.0496027	0.0088410181245232	-5.61052	2.01724542401476e-08
rs6753717	2	102993161	C	A	-5.5	34652	0.761193	-0.0496061	0.0088410181245232	-5.6109	2.01277425161886e-08
rs10190555	2	102994056	G	A	-5.5	34652	0.761193	-0.0496061	0.0088410181245232	-5.6109	2.01277425161886e-08
rs6750020	2	102994714	A	G	-5.52557	34652	0.760193	-0.0497482	0.00882836619430068	-5.63504	1.75016931999367e-08
rs6729638	2	102996022	T	C	-5.51005	34652	0.761193	-0.04969	0.0088410181245232	-5.62039	1.90526171929981e-08
rs3755274	2	103002395	G	A	-5.52082	34652	0.761193	-0.0497799	0.0088410181245232	-5.63056	1.79622330499331e-08
rs2241117	2	103003043	C	T	-5.52593	34652	0.760193	-0.0497512	0.00882836619430068	-5.63538	1.74671254295078e-08
rs2001461	2	103007220	C	T	-5.33674	34652	0.748193	-0.0473606	0.00868425326154651	-5.45362	4.93550709013865e-08
rs3860444	2	103007623	G	A	-5.57222	34652	0.761193	-0.0501998	0.0088410181245232	-5.67806	1.36233554151551e-08
rs12712145	2	103008710	C	T	-5.58237	34652	0.761193	-0.0502838	0.0088410181245232	-5.68755	1.2887113822454e-08
rs1568681	2	103014696	T	C	-5.6134	34652	0.761193	-0.0505414	0.0088410181245232	-5.71669	1.08617621214575e-08
rs1035127	2	103019919	G	A	-5.69603	34652	0.760821	-0.0511779	0.00883629958336406	-5.79178	6.9645481565767e-09
rs4851007	2	103024813	G	T	-5.5	34652	0.757193	-0.0493529	0.00879102071653133	-5.61402	1.97681579443145e-08
rs4851575	2	103025203	A	G	-5.64964	34652	0.760193	-0.0507451	0.00882836619430068	-5.74796	9.03287695236287e-09
rs6419573	2	103027103	C	T	-5.97917	34652	0.74845	-0.0526343	0.00868719645781907	-6.05883	1.37113178783365e-09
rs6543132	2	103029410	G	A	-5.62907	34652	0.760193	-0.0505705	0.00882836619430068	-5.72818	1.0151371597245e-08
rs1807782	2	103033147	T	C	-5.62892	34652	0.760193	-0.0505703	0.00882836619430068	-5.72816	1.01526501666928e-08
rs1420106	2	103035044	G	A	-5.62907	34652	0.760193	-0.0507134	0.00882836619430068	-5.74437	9.22634558282947e-09
rs3755267	2	103038587	G	T	-5.71129	34652	0.760193	-0.0512561	0.00882836619430068	-5.80584	6.40447385741991e-09
rs2272128	2	103039929	A	G	-5.64443	34652	0.760193	-0.0506985	0.00882836619430068	-5.74269	9.31864398116935e-09
rs11694658	2	103045020	G	A	-6.06159	34652	0.76145	-0.0543617	0.00884428633088177	-6.14653	7.91949298471096e-10
rs2160232	2	103046880	A	G	-6.06716	34652	0.76145	-0.0544078	0.00884428633088177	-6.15175	7.66332673455188e-10
rs6755786	2	103048103	T	C	-6.05108	34652	0.75845	-0.054042	0.00880655803602451	-6.13656	8.43286502080092e-10
rs6716784	2	103048467	G	T	-6.07222	34652	0.76145	-0.0544501	0.00884428633088177	-6.15653	7.43560998726265e-10
rs2041756	2	103049910	G	A	-6.06165	34652	0.76045	-0.0542836	0.00883160792499401	-6.14651	7.92070946909663e-10
rs6543134	2	103050458	G	T	-6.06716	34652	0.76145	-0.0544067	0.00884428633088177	-6.15162	7.66942717359149e-10
rs2110735	2	103050925	G	A	-6.10289	34652	0.76045	-0.0546078	0.00883160792499401	-6.18322	6.28069451464394e-10
rs2110734	2	103052206	T	C	-6.06716	34652	0.76045	-0.05431	0.00883160792499401	-6.1495	7.77267226335023e-10
rs2058660	2	103054449	A	G	-6.02603	34652	0.76045	-0.0539619	0.00883160792499401	-6.11009	9.95776247730424e-10
rs2058658	2	103054803	C	T	-6.02593	34652	0.76045	-0.0539616	0.00883160792499401	-6.11005	9.95985871047663e-10
rs4851009	2	103055644	A	G	-6.02603	34652	0.76045	-0.0539625	0.00883160792499401	-6.11015	9.95359355087329e-10
rs11677107	2	103057087	A	C	-6.03588	34652	0.75945	-0.0539917	0.00881903216120398	-6.12218	9.23052668958008e-10
rs1558652	2	103058328	A	G	-6.03588	34652	0.75945	-0.053949	0.00881903216120398	-6.11733	9.51539655481606e-10
rs4851584	2	103060313	G	A	-6.03098	34652	0.75945	-0.053908	0.00881903216120398	-6.11269	9.79651435751151e-10
rs6734736	2	103062880	T	C	-6.02082	34652	0.76045	-0.0539003	0.00883160792499401	-6.10311	1.0402163683049e-09
rs6708413	2	103063369	A	G	-6.00515	34652	0.76045	-0.0537383	0.00883160792499401	-6.08476	1.16662861982879e-09
rs4851586	2	103064264	C	T	-6.34212	34652	0.75745	-0.0563399	0.00879418456087793	-6.4065	1.48902498781514e-10
rs6543137	2	103065908	G	T	-6.01031	34652	0.76045	-0.0538125	0.00883160792499401	-6.09317	1.10693516770013e-09
rs7559479	2	103068787	A	G	-6.02082	34652	0.76045	-0.0538999	0.00883160792499401	-6.10307	1.04049286464917e-09
rs917997	2	103070568	C	T	-6.03098	34652	0.76045	-0.0539781	0.00883160792499401	-6.11193	9.84364306973909e-10
rs2075185	2	103070988	G	A	-6.00526	34652	0.76045	-0.0537701	0.00883160792499401	-6.08837	1.14063570853656e-09
rs4851587	2	103073474	T	C	-6.02603	34652	0.76045	-0.0539434	0.00883160792499401	-6.10799	1.00894896074713e-09
rs6757276	2	103074079	G	T	-6.02593	34652	0.76045	-0.0539425	0.00883160792499401	-6.10789	1.009564349553e-09
rs4070554	2	103074493	G	A	-6.02041	34652	0.76045	-0.0538965	0.00883160792499401	-6.10268	1.04302666923895e-09
rs6761825	2	103075561	C	T	-6.02041	34652	0.76045	-0.0538965	0.00883160792499401	-6.10268	1.04302666923895e-09
rs6705001	2	103076210	G	A	-6.03098	34652	0.76045	-0.0539713	0.00883160792499401	-6.11115	9.89129508475468e-10
rs6543141	2	103076351	A	G	-6.03067	34652	0.76045	-0.053982	0.00883160792499401	-6.11237	9.81631857367737e-10
rs7561487	2	103077894	G	A	-6.03098	34652	0.76045	-0.0539846	0.00883160792499401	-6.11266	9.79836585716724e-10
rs4241210	2	103078740	A	G	-6.02082	34652	0.76045	-0.0538999	0.00883160792499401	-6.10307	1.04048785237812e-09
rs6720564	2	103079297	C	T	-6.01536	34652	0.76045	-0.0538548	0.00883160792499401	-6.09796	1.07430422752508e-09
rs6717915	2	103079619	C	A	-6.02041	34652	0.76045	-0.0538965	0.00883160792499401	-6.10268	1.04302666923895e-09
rs2075184	2	103080592	C	T	-6.01536	34652	0.76045	-0.0538519	0.00883160792499401	-6.09763	1.07653105664064e-09
rs917996	2	103082273	A	C	-6.01557	34652	0.76045	-0.0538561	0.00883160792499401	-6.09811	1.07331397107678e-09
rs731628	2	103082571	T	C	-6.01557	34652	0.76045	-0.0538561	0.00883160792499401	-6.09811	1.07331397107678e-09
rs1403554	2	103083453	A	G	-6.02603	34652	0.76045	-0.0539434	0.00883160792499401	-6.10799	1.00894896074713e-09
rs10165460	2	103085631	T	C	-6.02603	34652	0.760821	-0.053972	0.00883629958336406	-6.10799	1.00894896074713e-09
rs11123931	2	103085660	G	A	-6.03098	34652	0.760821	-0.0540133	0.00883629958336406	-6.11266	9.79836585716724e-10
rs990171	2	103086770	C	A	-6.02593	34652	0.76045	-0.054038	0.00883160792499401	-6.1187	9.43419115291213e-10
rs10197881	2	103091715	G	A	-6.06159	34652	0.760821	-0.0542613	0.00883629958336406	-6.14073	8.2142679779149e-10
rs1468791	2	103092021	G	A	-6.07159	34652	0.76045	-0.0542955	0.00883160792499401	-6.14787	7.85323189178282e-10
rs7597819	2	103092906	G	A	-6.12308	34652	0.759821	-0.0546537	0.00882368585724598	-6.19398	5.86641944289809e-10
rs6737668	2	103093081	T	C	-6.14349	34652	0.759821	-0.0548183	0.00882368585724598	-6.21263	5.2104109112036e-10
rs10469840	2	103093243	C	T	-6.14851	34652	0.759821	-0.0547441	0.00882368585724598	-6.20422	5.49687194297523e-10
rs759382	2	103094213	T	G	-6.09789	34652	0.751821	-0.0516931	0.00872636669838159	-5.92378	3.14615570882874e-09
rs11677953	2	219121663	A	G	5.70751461988304	34652	0.415063	0.0425430828779008	0.00765000366398886	5.56118464075584	2.67949518621407e-08
rs12612675	2	219133137	G	A	5.63598843930636	34652	0.40532	0.0425845523338331	0.00767772436921136	5.54650704896396	2.91432883894358e-08
rs13003866	2	234143373	A	G	8.29257309941521	34652	0.528011	0.0564968462962223	0.00755067498156548	7.48235706531615	7.30012748107979e-14
rs62192912	2	234144942	T	C	6.1192039800995	34652	0.299063	0.0480261132508361	0.00823289098382912	5.83344457556501	5.42946478735472e-09
rs28454240	2	234145618	T	C	8.31590643274854	34652	0.529011	0.0560360647593016	0.00755153895007602	7.42048278235226	1.16694178303192e-13
rs13418066	2	234145944	C	A	8.32169590643275	34652	0.527011	0.056512821935507	0.00754984159710118	7.48529902365178	7.13844181022182e-14
rs13412102	2	234145971	C	T	6.82212643678161	34652	0.603037	0.0450791179830367	0.00770417618321146	5.85125741039914	4.87870476974759e-09
rs12692250	2	234146047	T	G	6.86682080924856	34652	0.602037	0.0450089120715549	0.00770087831044505	5.84464657888533	5.0764487397604e-09
rs10206299	2	234146271	T	G	8.59631578947368	34652	0.537755	0.0585892595445211	0.00756040151699171	7.74949047518759	9.22619998272866e-15
rs10192579	2	234146302	G	T	7.09737142857143	34652	0.611781	0.0473115991592912	0.00773458140040068	6.11689200876991	9.54179801379992e-10
rs10187752	2	234146550	T	C	8.23368421052632	34652	0.545383	0.05602057550588	0.00757006425962834	7.40027740644706	1.35900295238911e-13
rs11688431	2	234147175	C	T	8.27450292397661	34652	0.546755	0.0566738988863393	0.00757199481073638	7.4846721772684	7.17259453460041e-14
rs1596017	2	234147930	T	C	8.26315789473684	34652	0.546383	0.0562974757190968	0.00757146553883546	7.43547935737626	1.04189437708811e-13
rs11690131	2	234148383	C	T	8.23953216374269	34652	0.542755	0.0560353270940822	0.00756653074661382	7.40568286452271	1.30477306880199e-13
rs62192926	2	234148737	A	G	6.15995	34652	0.295063	0.0484592592276596	0.00826495836979909	5.86321879184947	4.5397938852282e-09
rs10929322	2	234149702	T	C	8.30564705882353	34652	0.544755	0.0565056612201181	0.00756920025611842	7.4652089135101	8.31675523218531e-14
rs10929325	2	234151031	A	G	8.17623529411765	34652	0.544755	0.0558494711008602	0.00756920025611842	7.37851677998814	1.60062620836718e-13
rs10929326	2	234151045	G	T	8.17635294117647	34652	0.545755	0.0558604104695369	0.00757058187751791	7.37861519408747	1.59944371448699e-13
rs10186850	2	234151615	A	C	8.55282352941176	34652	0.536127	0.0582026123793299	0.00755857302250522	7.70021169419611	1.35840996176446e-14
rs10203952	2	234153366	G	A	8.51735294117647	34652	0.538755	0.0578856974742593	0.00756156531244716	7.65525325543022	1.92931649160591e-14
rs10167613	2	234153848	A	G	8.49429411764706	34652	0.537755	0.0576782691244002	0.00756040151699171	7.62899549643899	2.36589902062628e-14
rs2880080	2	234154139	T	G	8.48258823529412	34652	0.538127	0.0577553556974199	0.00756083083280475	7.6387578263003	2.19327394917022e-14
rs2119505	2	234154651	A	G	8.51770588235294	34652	0.539127	0.0578909541383292	0.00756200614812927	7.65550212527275	1.92558364515199e-14
rs11679791	2	234156536	T	G	8.20594117647059	34652	0.545755	0.0556079998467111	0.00757058187751791	7.34527421357773	2.05337684221901e-13
rs11680130	2	234157258	A	G	8.58603550295858	34652	0.538127	0.0585372068085558	0.00756083083280475	7.74216592104877	9.77373256353238e-15
rs56049444	2	234157688	T	C	8.60958579881657	34652	0.537127	0.0587467041241776	0.00755968647153853	7.77105033989876	7.78379543951636e-15
rs55835501	2	234157733	T	C	8.59781065088757	34652	0.538127	0.0586670421306151	0.00756083083280475	7.7593380182601	8.5373828760108e-15
rs56227616	2	234157741	C	T	8.59781065088757	34652	0.537127	0.0585977625682626	0.00755968647153853	7.75134825880376	9.09219492712738e-15
rs10210302	2	234158839	T	C	8.59165680473373	34652	0.537127	0.0586476859804459	0.00755968647153853	7.75795215863099	8.63116962649439e-15
rs2289477	2	234160345	G	T	8.58550295857988	34652	0.538127	0.0585723331572189	0.00756083083280475	7.74681175289449	9.42284885688408e-15
rs6752107	2	234161448	A	G	8.56201183431953	34652	0.538755	0.0585052866934744	0.00756156531244716	7.73719253567357	1.0163608757819e-14
rs6738490	2	234161583	C	T	8.56775147928994	34652	0.539127	0.0585058613376945	0.00756200614812927	7.7368174782783	1.01936234180787e-14
rs6431654	2	234161769	T	C	8.56201183431953	34652	0.539127	0.0584687815043042	0.00756200614812927	7.73191403960555	1.05941474828146e-14
rs6745825	2	234162153	G	A	8.57390532544379	34652	0.539127	0.0585993303921314	0.00756200614812927	7.74917782983131	9.24894189553795e-15
rs6431660	2	234167234	G	A	8.63343195266272	34652	0.537127	0.0589982329665168	0.00755968647153853	7.8043227306634	5.98219274502278e-15
rs6431661	2	234167421	T	C	8.62136094674556	34652	0.537127	0.0589120619658998	0.00755968647153853	7.7929239774292	6.54760195842968e-15
rs35300242	2	234168790	A	G	8.61520710059172	34652	0.537127	0.0588681427636093	0.00755968647153853	7.78711431819851	6.85569189201352e-15
rs10164737	2	234169822	T	C	8.58603550295858	34652	0.535755	0.0585876789147526	0.00755816669977795	7.75157273475774	9.07613337156966e-15
rs13391356	2	234170369	C	T	8.67449704142012	34652	0.537498	0.0592665475106145	0.00756010742053947	7.83937902120251	4.52779945821029e-15
rs6708373	2	234172846	G	A	8.66284023668639	34652	0.537498	0.0591453028109308	0.00756010742053947	7.8233415903911	5.14392748836704e-15
rs12994997	2	234173503	A	G	8.65662721893491	34652	0.537498	0.0590719225765969	0.00756010742053947	7.81363534810484	5.55616897267957e-15
rs13009506	2	234175706	T	G	8.71029585798817	34652	0.537127	0.0594675002726557	0.00755968647153853	7.86639770002961	3.64998937540625e-15
rs3792112	2	234176609	T	C	8.68627218934912	34652	0.537498	0.0594912169994089	0.00756010742053947	7.8690967852893	3.5721075114291e-15
rs12994971	2	234178453	T	C	8.67449704142012	34652	0.538127	0.0591781424951332	0.00756083083280475	7.82693645761422	4.99901585098361e-15
rs3792111	2	234179690	T	C	8.71029585798817	34652	0.537127	0.0594848281636094	0.00755968647153853	7.86868984415741	3.58374413955307e-15
rs3828309	2	234180410	G	A	8.64502958579882	34652	0.537127	0.0590234292463679	0.00755968647153853	7.80765571013893	5.82614756668967e-15
rs2289474	2	234181848	T	C	8.66840236686391	34652	0.538127	0.0591947637221726	0.00756083083280475	7.82913479102584	4.91238761221302e-15
rs2289472	2	234182240	T	C	8.65100591715977	34652	0.538127	0.059071064316764	0.00756083083280475	7.81277423381409	5.5942750699726e-15
rs2241880	2	234183368	G	A	8.66834319526627	34652	0.538127	0.059171711679347	0.00756083083280475	7.82608591407894	5.03293461957057e-15
rs2241879	2	234183468	A	G	8.67449704142012	34652	0.538127	0.0592398127974548	0.00756083083280475	7.83509300861839	4.68495781613497e-15
rs2241878	2	234183718	C	T	8.75745562130178	34652	0.538498	0.0598931944026835	0.00756126326081904	7.92105661934006	2.35500664640304e-15
rs3792109	2	234184417	A	G	8.69804733727811	34652	0.543498	0.0595044202976131	0.00756750789642416	7.86314611257036	3.74603627481542e-15
rs3792108	2	234184952	C	T	8.54449704142012	34652	0.541127	0.0583478516367656	0.00756444981409128	7.71342967046639	1.2248086285534e-14
rs36001488	2	234185267	T	C	8.72763313609467	34652	0.543498	0.0596800226565577	0.00756750789642416	7.8863508929747	3.11150929910015e-15
rs3816234	2	234185999	A	G	8.72763313609467	34652	0.543498	0.0596800152844717	0.00756750789642416	7.8863499187985	3.11153357685735e-15
rs3792106	2	234190740	C	T	7.22709302325581	34652	0.599896	0.0513014874878201	0.00769393956314543	6.66777884941523	2.59703714335359e-11
rs10196794	2	234192616	A	G	8.71741176470588	34652	0.534127	0.0595086309133454	0.00755643869964228	7.87522181793952	3.40138860189732e-15
rs1045100	2	234203597	C	T	8.29405882352941	34652	0.507498	0.056747532181479	0.00753966471521529	7.52653258797579	5.21054798847828e-14
rs10187822	2	234206474	T	C	8.35093567251462	34652	0.507127	0.0571463207258665	0.00753958287958761	7.57950693540122	3.46870660841732e-14
rs10195395	2	234206504	C	T	8.35678362573099	34652	0.507127	0.0571879308092177	0.00753958287958761	7.58502581940525	3.32420861840208e-14
rs10178603	2	234206610	A	G	8.35649122807017	34652	0.507127	0.0571989822818712	0.00753958287958761	7.58649161304794	3.28683615381642e-14
rs10192702	2	234206750	C	A	8.37242603550296	34652	0.515268	0.0573203387711002	0.00754233414222639	7.5998142869576	2.96556019410292e-14
rs7559194	2	234206799	A	G	8.36865497076023	34652	0.508498	0.0572745758502645	0.00753990599000509	7.59619230348332	3.04971228083654e-14
rs13411660	2	234208258	T	C	8.31590643274854	34652	0.507498	0.0570056271175512	0.00753966471521529	7.5607642077919	4.00708061502813e-14
rs2304776	2	234227693	T	C	6.63541176470588	34652	0.511409	0.0462867233108928	0.00754078025874407	6.13818752472201	8.34682989990943e-10
rs13002340	2	234234959	A	G	6.86994082840237	34652	0.513781	0.0480325832862607	0.00754168202340063	6.36894835094125	1.90328682492428e-10
rs13400538	2	234235064	T	C	6.86414201183432	34652	0.509781	0.0479897547066009	0.00754025976819157	6.36446968432635	1.95965620660375e-10
rs55991949	2	234235360	A	C	6.82248520710059	34652	0.514781	0.0477052937245295	0.00754211319893906	6.32518930254722	2.52922323040385e-10
rs12997325	2	234237387	G	A	6.77526627218935	34652	0.515409	0.0473797297267519	0.00754239945205587	6.28178473281965	3.34708098199945e-10
rs1000141	2	234242347	T	C	6.63083333333333	34652	0.526409	0.0459501546630492	0.00754935463464544	6.08663347886389	1.15309529359263e-09
rs4676410	2	241563739	A	G	6.81506607929515	34652	0.195435	0.0709342152292048	0.00950586102445931	7.46215572126351	8.51182007140939e-14
rs34236350	2	241568326	T	C	6.41236842105263	34652	0.187692	0.0681231692046072	0.00965361454327569	7.05675256653571	1.70438715432764e-12
rs3749171	2	241569692	T	C	5.95763713080169	34652	0.171205	0.0652467897116929	0.0100067123772929	6.52030229826031	7.0165834362576e-11
rs4676408	2	241574401	A	G	6.52502762430939	34652	0.515063	0.0546506059372028	0.00754224026215925	7.24593808173873	4.29456285801962e-13
rs4676401	2	241585584	T	G	4.94873846153846	34652	0.73332	0.0471575945295557	0.00852375998342716	5.53248737895538	3.15721166921301e-08
rs6724516	2	241586810	A	G	5.02570618556701	34652	0.730692	0.0474413451579217	0.00849730871116701	5.58310245873204	2.36265458505361e-08
rs6745185	2	241586960	G	T	4.99465979381443	34652	0.731692	0.0473327487882399	0.00850730955798451	5.56377412454867	2.64001622654105e-08
rs4676346	2	241587029	T	C	5.00512886597938	34652	0.730692	0.0471322610284135	0.00849730871116701	5.54672810303728	2.91064830346169e-08
rs6749767	2	241588985	G	A	5.41592485549133	34652	0.401807	0.0457302940464606	0.00768853839842834	5.94785272267206	2.71682869478138e-09
rs6437356	2	241591644	A	G	4.96880729166667	34652	0.728692	0.0468056507594852	0.00847754101240694	5.52113527861261	3.36816334452751e-08
rs1864867	2	241593031	C	T	4.96870833333333	34652	0.72932	0.0468457986108338	0.00848371469086949	5.52184984028885	3.35449115221187e-08
rs10804411	2	241593157	G	A	4.94808333333333	34652	0.728692	0.0467184082825218	0.00847754101240694	5.51084426653308	3.57116589669613e-08
rs13023028	2	241608453	A	G	-4.92867	34652	0.270052	-0.0462827	0.00848991886240345	-5.45149	4.99485590102725e-08
rs13063312	3	48661985	A	G	6.41714285714286	34652	0.10932	0.0729124975260578	0.0120798777306989	6.03586386812207	1.58114508904694e-09
rs7631574	3	48663046	T	C	6.17315384615385	34652	0.11732	0.0679270485557228	0.0117134689296527	5.79905482856277	6.66897271279246e-09
rs7620853	3	48666503	A	G	6.3159022556391	34652	0.109576	0.0716811583306394	0.0120674928520099	5.94002078225392	2.84985946590367e-09
rs57334642	3	48666795	T	C	6.35718045112782	34652	0.108948	0.0723372213204045	0.0120979572211764	5.97929220594239	2.24109235181659e-09
rs2276852	3	48666923	G	A	6.0618992248062	34652	0.12032	0.065969012076922	0.0115862242382973	5.69374549638586	1.24282300230428e-08
rs3821876	3	48668394	T	G	6.3759022556391	34652	0.108948	0.0727959731993718	0.0120979572211764	6.01721198616482	1.77446642341872e-09
rs13324142	3	48669447	T	C	6.35202247191011	34652	0.108948	0.072427900209252	0.0120979572211764	5.98678759439432	2.14025985706513e-09
rs2276850	3	48669648	A	G	6.43233082706767	34652	0.108948	0.0733083251798219	0.0120979572211764	6.0595622748196	1.36492476314697e-09
rs34368826	3	48670827	T	G	6.44375939849624	34652	0.108948	0.0733500241320921	0.0120979572211764	6.06300905112306	1.33598143775955e-09
rs740787	3	48671578	G	A	6.18627906976744	34652	0.11932	0.0675740382164519	0.0116280666127031	5.81128750523586	6.19941885492565e-09
rs2310996	3	48671834	C	T	6.22081395348837	34652	0.11932	0.0679532109780305	0.0116280666127031	5.84389591506079	5.09938971662205e-09
rs6773261	3	48675064	G	A	6.52056603773585	34652	0.110948	0.073538580098302	0.0120018965668537	6.12724661378915	8.94128304698611e-10
rs13096357	3	48675856	A	C	6.49627819548872	34652	0.110948	0.0733328704506745	0.0120018965668537	6.11010685204553	9.95644565477043e-10
rs13096366	3	48675924	G	A	6.47573033707865	34652	0.109948	0.0733886969731878	0.0120495781612086	6.09056151106179	1.12515341652579e-09
rs13076269	3	48675925	C	T	6.47928838951311	34652	0.11032	0.0733223133055617	0.0120317599834536	6.09406382826758	1.10079735093519e-09
rs9878063	3	48678971	G	T	6.44011583011583	34652	0.119692	0.0702613069198227	0.0116124354785128	6.05052291139369	1.44376427201217e-09
rs9868809	3	48681053	T	C	6.54824372759857	34652	0.103885	0.0761428736418975	0.0123542078766251	6.16331491280509	7.12376347091321e-10
rs34638686	3	48682658	T	C	6.63334519572954	34652	0.102571	0.0778353786908708	0.0124239832067588	6.26492948320531	3.72994160404299e-10
rs73078349	3	48688114	A	G	5.92324817518248	34652	0.10333	0.069477146361617	0.0123835073329871	5.61045788510531	2.01791977870486e-08
rs2286652	3	48689192	A	G	6.30350194552529	34652	0.116948	0.0690207742865916	0.0117296124046159	5.88431841613369	3.99697687868025e-09
rs12107418	3	48689787	G	A	5.97231075697211	34652	0.12532	0.0633632233153594	0.011385140880841	5.5654316427465	2.61504281758029e-08
rs2302295	3	48690110	C	T	6.13664	34652	0.119948	0.0664418505122998	0.0116017239475543	5.72689462468259	1.02285657990083e-08
rs12107252	3	48691316	C	T	5.94	34652	0.12632	0.0627909040185842	0.0113464745847382	5.53395713793274	3.13085513550707e-08
rs2286651	3	48694147	A	G	6.26077821011673	34652	0.117576	0.0683884255607448	0.0117024071476887	5.84396224619924	5.09735851995934e-09
rs9812200	3	48695667	A	G	5.85645418326693	34652	0.125948	0.0619849845250634	0.0113608003302548	5.45604030730051	4.86869455482969e-08
rs3733086	3	48699519	T	C	6.30608527131783	34652	0.116948	0.0690501053537062	0.0117296124046159	5.88681901599179	3.93699428951889e-09
rs9811318	3	48702606	G	A	5.98386454183267	34652	0.12532	0.0634919605389684	0.011385140880841	5.57673912018189	2.45068966713121e-08
rs13070798	3	48705934	C	T	6.27355	34652	0.11932	0.0681311421425675	0.0116280666127031	5.85919778513631	4.65108483610439e-09
rs28452701	3	48708575	T	C	6.30350194552529	34652	0.117948	0.068767816603848	0.0116864018289857	5.88443026435082	3.99427504338043e-09
rs12715429	3	48709246	T	G	6.27359	34652	0.11932	0.0680961459514114	0.0116280666127031	5.85618815401518	4.73611627981035e-09
rs9858236	3	48709529	A	G	6.28396887159533	34652	0.117948	0.0685522382691965	0.0116864018289857	5.86598332595128	4.46478665960423e-09
rs9873726	3	48712367	T	C	6.01195219123506	34652	0.12532	0.0637883401972149	0.011385140880841	5.60277126693779	2.10951524065668e-08
rs9836462	3	48712791	G	A	5.86043824701195	34652	0.125948	0.062018789519709	0.0113608003302548	5.45901588944815	4.78780916292558e-08
rs9841602	3	48713570	G	A	5.98386454183267	34652	0.125948	0.0633467887797189	0.0113608003302548	5.57590899745158	2.46240634785898e-08
rs6768448	3	48714165	G	A	6.05940476190476	34652	0.12532	0.0642918493667354	0.011385140880841	5.64699638235711	1.63275264975378e-08
rs9809222	3	48714411	T	C	6.0675	34652	0.125948	0.0642306008374781	0.0113608003302548	5.65370387387464	1.57026655057688e-08
rs34096717	3	48719453	C	A	6.46507751937985	34652	0.118948	0.0706303446123175	0.0116437764142175	6.06593102612955	1.31191427074355e-09
rs9883469	3	48719637	A	G	6.46624060150376	34652	0.114948	0.0722082995087058	0.0118178397505757	6.11010988748498	9.95625628460625e-10
rs9812977	3	48720303	A	G	6.19044776119403	34652	0.111576	0.0702573486037599	0.0119723020519493	5.86832409497392	4.4022210786863e-09
rs111881466	3	48729460	C	T	6.50983935742972	34652	0.125948	0.0697786060949933	0.0113608003302548	6.14205021358984	8.14630948356321e-10
rs11557629	3	48732223	A	G	6.39104838709678	34652	0.127948	0.0680486959855752	0.011284576321487	6.03023933260154	1.63717040769235e-09
rs17080319	3	48732480	C	T	6.4659437751004	34652	0.12732	0.0687570507244755	0.0113083013624691	6.08022801308353	1.20011763678611e-09
rs9854034	3	48733507	T	C	6.37446215139442	34652	0.130948	0.0672056884864077	0.011173799743427	6.01457785440818	1.80356072799429e-09
rs11719291	3	48735706	G	A	6.41112903225807	34652	0.127948	0.0683065315987397	0.011284576321487	6.05308783003903	1.42095340860062e-09
rs13434258	3	48738491	C	T	6.54622489959839	34652	0.125948	0.0702177982742073	0.0113608003302548	6.1807087734137	6.38144426798389e-10
rs11706983	3	48738678	G	A	6.54622489959839	34652	0.125948	0.0701971556704248	0.0113608003302548	6.1788917708098	6.45531282181406e-10
rs34153629	3	48739149	G	A	6.48578313253012	34652	0.12732	0.0692479436564854	0.0113083013624691	6.12363797504644	9.1462581173703e-10
rs35064573	3	48740280	A	C	6.55004016064257	34652	0.125948	0.0701416165693526	0.0113608003302548	6.17400310984774	6.65822302080849e-10
rs13090013	3	48742578	A	G	6.55004016064257	34652	0.125948	0.0702138742363136	0.0113608003302548	6.18036337187686	6.39542246871883e-10
rs28567949	3	48744560	A	G	6.55413654618474	34652	0.125948	0.0703437412710871	0.0113608003302548	6.19179452382024	5.94830633997935e-10
rs13316551	3	48745167	C	A	6.55429718875502	34652	0.125948	0.0702595401593458	0.0113608003302548	6.18438297628014	6.23458423596986e-10
rs9877542	3	48748545	T	C	6.50602409638554	34652	0.12732	0.0694983919441532	0.0113083013624691	6.14578527017416	7.95688673227222e-10
rs9877685	3	48748588	T	C	6.56232931726908	34652	0.125948	0.0704250357807603	0.0113608003302548	6.19895022652691	5.68410022992888e-10
rs9882549	3	48749358	T	C	6.4940562248996	34652	0.12732	0.0692451473341665	0.0113083013624691	6.12339069455494	9.16047050244003e-10
rs13063223	3	48750340	A	G	6.56232931726908	34652	0.125948	0.0704250388123089	0.0113608003302548	6.19895049336979	5.68409059426197e-10
rs11708786	3	48752654	T	C	6.6329435483871	34652	0.12832	0.0706196951571055	0.0112706116076157	6.26582634693818	3.70853436137241e-10
rs9848203	3	48753149	C	T	6.49444015444015	34652	0.124205	0.0700302954636763	0.0114288472935299	6.12750294627893	8.92689469569853e-10
rs9834996	3	48754877	T	G	6.70666666666667	34652	0.126948	0.0715695764175472	0.0113224448208993	6.32103556693359	2.59816210571941e-10
rs61137521	3	48757773	G	A	6.4659437751004	34652	0.135576	0.0673449064507534	0.0110107875696908	6.11626607311292	9.57933335391066e-10
rs11715177	3	48763894	A	G	6.48825396825397	34652	0.125948	0.0696508973256366	0.0113608003302548	6.13080903641532	8.74333023119798e-10
rs56735597	3	48765168	G	A	6.36866666666667	34652	0.123576	0.0687914446139791	0.0114537843643743	6.00600137260724	1.90154581496689e-09
rs11715689	3	48770281	T	C	5.87437262357414	34652	0.112205	0.0681947029745373	0.0119429261770346	5.71004977872765	1.12943134140114e-08
rs11715713	3	48770306	T	C	5.87437262357414	34652	0.112205	0.0682190320955827	0.0119429261770346	5.71208689431263	1.11599075501242e-08
rs11715835	3	48770732	T	C	5.87079847908745	34652	0.112205	0.06815439790748	0.0119429261770346	5.70667497204629	1.15204472484951e-08
rs13074318	3	48816725	T	C	5.71590909090909	34652	0.110205	0.0657856741705794	0.012037258033879	5.46517105352607	4.62460633346194e-08
rs34037363	3	48821036	T	C	5.89679389312977	34652	0.112576	0.0683668102801675	0.0119257227490556	5.73271840363563	9.88336458458044e-09
rs11713694	3	48833615	T	G	5.85072796934866	34652	0.112205	0.0679269100372434	0.0119429261770346	5.68762705473821	1.28816758125768e-08
rs13094900	3	48837732	A	G	5.76907692307692	34652	0.114205	0.0664926677671235	0.0118512464338791	5.61060544459199	2.01619976415009e-08
rs11709246	3	48859498	A	G	5.8467816091954	34652	0.112205	0.0678833101968143	0.0119429261770346	5.68397637149837	1.31598467089177e-08
rs71324924	3	48865444	A	G	5.84283524904215	34652	0.112205	0.0678388077120374	0.0119429261770346	5.68025010842707	1.34497922229806e-08
rs67332931	3	48866548	T	C	5.88130268199234	34652	0.112576	0.0681499979043383	0.0119257227490556	5.7145381741945	1.10002354020891e-08
rs11708022	3	48893136	A	G	5.79003816793893	34652	0.112205	0.0672434233054423	0.0119429261770346	5.63039763527522	1.79794625013448e-08
rs13073997	3	48911647	T	C	5.79708812260536	34652	0.112205	0.0673201421335786	0.0119429261770346	5.63682142346574	1.73217570604414e-08
rs67060340	3	48915321	T	C	5.75854406130268	34652	0.112576	0.0667914626675267	0.0119257227490556	5.60062178812732	2.13584286242285e-08
rs34477108	3	48941782	G	A	5.80091954022989	34652	0.112576	0.0672689952145684	0.0119257227490556	5.64066401928513	1.69395617260722e-08
rs116432667	3	48947589	T	C	5.79314176245211	34652	0.112576	0.0671814053354912	0.0119257227490556	5.63331940119194	1.7677362399571e-08
rs56318350	3	48953777	A	G	5.80068965517241	34652	0.112576	0.0673167440577583	0.0119257227490556	5.64466787248504	1.65500426684229e-08
rs13087930	3	48961726	G	A	5.79291187739464	34652	0.112576	0.0672626805605445	0.0119257227490556	5.64013452064118	1.69917364523669e-08
rs34509487	3	48964108	T	C	5.79314176245211	34652	0.112576	0.0672660431919773	0.0119257227490556	5.64041648522341	1.69639333697226e-08
rs11719457	3	48974385	T	C	5.7816091954023	34652	0.112576	0.0670517946887188	0.0119257227490556	5.62245124254866	1.8826671350223e-08
rs13090839	3	48977633	T	C	5.77402298850575	34652	0.113205	0.0668037694457036	0.0118967621205257	5.61529000655111	1.96232842409075e-08
rs13086240	3	49001409	A	G	5.77402298850575	34652	0.112576	0.0669304694419928	0.0119257227490556	5.61227783425476	1.99680490871015e-08
rs34504524	3	49032381	T	C	5.80827586206897	34652	0.112576	0.0673838633997721	0.0119257227490556	5.65029598773021	1.60171799648436e-08
rs71324929	3	49044713	T	C	5.74227272727273	34652	0.110205	0.0662809580719032	0.012037258033879	5.50631696066953	3.6641855962727e-08
rs3923475	3	49055788	T	G	5.91938697318008	34652	0.112576	0.0687694707511463	0.0119257227490556	5.76648243449999	8.09431416350343e-09
rs11706052	3	49064110	G	A	5.90406130268199	34652	0.112576	0.0685241408593518	0.0119257227490556	5.74591094403716	9.14274198882853e-09
rs61729488	3	49067904	C	T	5.71212121212121	34652	0.110205	0.0656917826692682	0.012037258033879	5.45737097970138	4.83236041997758e-08
rs13080725	3	49076092	A	G	5.87340996168582	34652	0.112576	0.0682517346076018	0.0119257227490556	5.72306903688553	1.04616727830727e-08
rs13072554	3	49087211	A	G	5.95777777777778	34652	0.112576	0.0692017667762734	0.0119257227490556	5.8027314765265	6.52432320217165e-09
rs35102816	3	49109585	A	G	5.91183908045977	34652	0.112576	0.0688687780990211	0.0119257227490556	5.77480959000783	7.70401558651819e-09
rs35283189	3	49113668	C	T	5.90808429118774	34652	0.112576	0.068685809240239	0.0119257227490556	5.7594672193497	8.43798436833133e-09
rs34580506	3	49113713	A	C	5.90789272030651	34652	0.112576	0.0688245510194185	0.0119257227490556	5.77110104499691	7.87552292913317e-09
rs11712006	3	49115948	T	C	5.86191570881226	34652	0.113576	0.0680312990648578	0.011879800910547	5.72663629442301	1.02441465590367e-08
rs34889065	3	49124817	G	T	6.01861423220974	34652	0.110205	0.0707286183248601	0.012037258033879	5.87580810561624	4.20785540370717e-09
rs11718982	3	49132554	T	C	5.75007575757576	34652	0.109833	0.0664709735440255	0.012055105960523	5.51392694196956	3.50914313944829e-08
rs34326553	3	49134429	G	A	5.91642585551331	34652	0.111576	0.0691864178863614	0.0119723020519493	5.77887	7.52024846279834e-09
rs35673421	3	49139406	A	G	5.94632183908046	34652	0.112576	0.0692583681472539	0.0119257227490556	5.80747763507567	6.34210201058544e-09
rs5030795	3	49141116	A	G	5.95417624521073	34652	0.112576	0.0693468134672255	0.0119257227490556	5.81489398390692	6.06723257856977e-09
rs10154895	3	49174356	T	G	5.86926923076923	34652	0.114576	0.0677742243009838	0.0118345221604293	5.72682389556869	1.02328294166108e-08
rs9880088	3	49178990	A	G	5.85769230769231	34652	0.113576	0.0679144643276656	0.011879800910547	5.71680155577109	1.08547755367145e-08
rs9862483	3	49195441	A	G	5.90753846153846	34652	0.113576	0.0684730730273796	0.011879800910547	5.76382327809794	8.2229517681182e-09
rs13096406	3	49209058	A	C	5.86926923076923	34652	0.113576	0.0680382339607819	0.011879800910547	5.72722004965396	1.02089711130203e-08
rs11706189	3	49210833	A	C	5.86530769230769	34652	0.113576	0.0679934769574078	0.011879800910547	5.72345256199056	1.04380722950125e-08
rs11713297	3	49213030	C	T	5.877	34652	0.113576	0.0681249709237793	0.011879800910547	5.7345212631718	9.77881571228024e-09
rs9837237	3	49215583	T	G	5.90392307692308	34652	0.114576	0.0682880365954217	0.0118345221604293	5.77024029104902	7.91585749890084e-09
rs9837625	3	49215966	T	C	5.88080769230769	34652	0.113576	0.06817013367093	0.011879800910547	5.73832290492412	9.56186774379107e-09
rs66991555	3	49228643	G	A	5.86938461538462	34652	0.113576	0.0681169947298971	0.011879800910547	5.73384985512867	9.8176248161476e-09
rs9855123	3	49229457	T	C	5.88446153846154	34652	0.113576	0.0682906961410166	0.011879800910547	5.74847143106478	9.00538580328563e-09
rs74477111	3	49233006	A	G	5.87030534351145	34652	0.112576	0.0684124459380036	0.0119257227490556	5.73654506125601	9.66273501843414e-09
rs113943883	3	49238722	A	G	5.86926923076923	34652	0.113576	0.0681559728830562	0.011879800910547	5.73713089943679	9.6293833344715e-09
rs34566463	3	49245077	C	T	5.90792307692308	34652	0.113576	0.0686151973060704	0.011879800910547	5.77578680170923	7.65943095651618e-09
rs11719220	3	49245201	G	A	5.96532567049808	34652	0.112576	0.0695181208692925	0.0119257227490556	5.82925851389572	5.56741992170883e-09
rs71324939	3	49248608	C	T	5.94965250965251	34652	0.114576	0.0688199842516659	0.0118345221604293	5.81518909836317	6.05653808991034e-09
rs11710247	3	49249800	T	G	5.89996153846154	34652	0.113576	0.0685465506083683	0.011879800910547	5.77000836331459	7.92675984206938e-09
rs147876732	3	49254385	T	C	5.927	34652	0.113576	0.0688393999464892	0.011879800910547	5.79465939411267	6.84599770515512e-09
rs35060561	3	49255503	C	T	5.93484615384615	34652	0.113576	0.0687868836790187	0.011879800910547	5.79023875879514	7.02864396230496e-09
rs67286839	3	49265744	T	C	5.9423754789272	34652	0.112576	0.0692814809752599	0.0119257227490556	5.80941570025566	6.26912507736903e-09
rs11720460	3	49269270	A	C	5.9348275862069	34652	0.112576	0.0691978087530593	0.0119257227490556	5.80239958693814	6.53725434181881e-09
rs73084135	3	49272218	G	A	5.79996226415094	34652	0.109205	0.0672878833801997	0.0120854563266783	5.56767419958018	2.58161940528757e-08
rs113186424	3	49272726	C	T	5.75753846153846	34652	0.115205	0.0665292523044312	0.011806365018551	5.63503264551754	1.75025178392233e-08
rs34784192	3	49274823	T	G	5.92303846153846	34652	0.113576	0.0687996526216658	0.011879800910547	5.79131360362993	6.9838036316926e-09
rs35185152	3	49277521	T	C	5.9348275862069	34652	0.112576	0.0691983529984126	0.0119257227490556	5.80244522319556	6.53547477701137e-09
rs9850917	3	49286983	G	A	5.92676923076923	34652	0.113576	0.0688458025755758	0.011879800910547	5.79519834498691	6.82404821915434e-09
rs111256226	3	49288614	C	T	5.92676923076923	34652	0.113576	0.0688556866616632	0.011879800910547	5.79603035270842	6.79029792859523e-09
rs9847839	3	49289003	C	T	5.92676923076923	34652	0.113576	0.0688415015502765	0.011879800910547	5.79483629975302	6.83878543020868e-09
rs9990153	3	49291883	T	C	5.90753846153846	34652	0.113576	0.0686257705700023	0.011879800910547	5.77668	7.61904276030796e-09
rs13068038	3	49294250	A	C	5.95007692307692	34652	0.112948	0.0691446386954656	0.0119085638057189	5.8062953537907	6.38702532332793e-09
rs10049462	3	49309684	T	C	5.91938697318008	34652	0.112576	0.0690273336187841	0.0119257227490556	5.78810484456802	7.11849772925841e-09
rs9311439	3	49310408	G	A	5.89287356321839	34652	0.112948	0.0686869501962437	0.0119085638057189	5.76786179398544	8.02836005367405e-09
rs67831908	3	49313513	G	T	5.89287356321839	34652	0.112576	0.0687259255575882	0.0119257227490556	5.76283106724331	8.2714577009536e-09
rs13077498	3	49313978	T	C	5.91578544061303	34652	0.112576	0.068883140554397	0.0119257227490556	5.77601391578985	7.64910501578346e-09
rs56306491	3	49314960	A	G	5.85267924528302	34652	0.109576	0.0676716043029749	0.0120674928520099	5.60776004865865	2.04961915685207e-08
rs9874474	3	49326178	G	A	6.48126168224299	34652	0.18255	0.0619700788453112	0.00975779483501014	6.3508282243205	2.14158744002533e-10
rs9883409	3	49331060	C	T	6.47214953271028	34652	0.18255	0.062062988839919	0.00975779483501014	6.36034984228632	2.01294751896378e-10
rs12715435	3	49338992	A	G	6.42518691588785	34652	0.182179	0.0613242669954721	0.0097655096657984	6.27967910474219	3.3927255112585e-10
rs2230929	3	49343175	A	G	6.43004672897196	34652	0.182179	0.0612766989498555	0.0097655096657984	6.27480807934316	3.50065827291116e-10
rs35446411	3	49350033	C	A	6.34565420560748	34652	0.186179	0.0601993630327549	0.00968374639807592	6.21653650953891	5.08248168637552e-10
rs9864406	3	49352619	C	T	6.34135514018692	34652	0.183179	0.0605730921731716	0.00974477713083871	6.21595459392083	5.10135550871939e-10
rs115753735	3	49355005	C	T	6.3927570093458	34652	0.18355	0.0609744307666999	0.00973713539957794	6.26205020927847	3.79948551810015e-10
rs34915642	3	49358646	A	G	6.45287735849057	34652	0.18455	0.0613999123969904	0.00971667119856731	6.3190274881426	2.63214459277641e-10
rs35869135	3	49359102	G	A	6.48366197183099	34652	0.18455	0.0616823615130029	0.00971667119856731	6.34809599424315	2.17996049122268e-10
rs9873994	3	49359943	C	T	6.40826291079812	34652	0.184179	0.0610405406424272	0.00972424080216007	6.27715231289502	3.44830245002337e-10
rs56038006	3	49362369	T	C	6.44591549295775	34652	0.184179	0.0611784985756126	0.00972424080216007	6.29133932615314	3.14738481681401e-10
rs34514189	3	49373045	G	A	6.44591549295775	34652	0.18555	0.0610043280016315	0.00969639964672201	6.29144117654585	3.14532005749716e-10
rs9872660	3	49378832	T	G	6.44591549295775	34652	0.184179	0.0611750641906915	0.00972424080216007	6.29098614846133	3.15455485880946e-10
rs9818758	3	49382925	A	G	6.4131455399061	34652	0.18455	0.0608191761279952	0.00971667119856731	6.25926049004959	3.86807301213554e-10
rs4563439	3	49383779	T	C	-6.40445	34652	0.398963	-0.0489301	0.00769761677023512	-6.35652	2.06372690699273e-10
rs62259939	3	49386047	A	G	-6.81378	34652	0.409219	-0.051098	0.00766623354560139	-6.66533	2.64072003410816e-11
rs17080528	3	49389842	T	C	9.13570621468927	34652	0.330498	0.0698748247547577	0.00801332658763407	8.71982740134247	2.78626190315675e-18
rs17650792	3	49390250	G	A	-6.87696	34652	0.410219	-0.0514469	0.00766337231468061	-6.71335	1.90201291638899e-11
rs13090388	3	49391082	T	C	9.2068156424581	34652	0.323498	0.0706395634387628	0.00805754719166286	8.76688175178837	1.83682521031684e-18
rs11711536	3	49391240	T	C	9.15254237288136	34652	0.333498	0.0698226200465358	0.00799513598560406	8.73313726899173	2.4770416889318e-18
rs4955438	3	49391718	A	G	-6.53465	34652	0.406963	-0.0490623	0.00767281703328139	-6.39429	1.61290396569022e-10
rs1050450	3	49394834	A	G	9.11310734463277	34652	0.329498	0.0697600219764485	0.00801949036604945	8.69880987347749	3.35382890300099e-18
rs1800668	3	49395757	A	G	9.1475	34652	0.33087	0.0699494808981348	0.00801104652026093	8.73162834858391	2.51031937666317e-18
rs3811699	3	49396360	C	T	9.14188	34652	0.331498	0.0699044669209727	0.00800721313207713	8.73018686625605	2.54252190561078e-18
rs1987628	3	49399259	A	G	9.18181818181818	34652	0.33087	0.07024229137443	0.00801104652026093	8.76817918817205	1.81578699256658e-18
rs67485053	3	49405164	G	A	9.17590909090909	34652	0.33087	0.0702661433538675	0.00801104652026093	8.7711565743821	1.76840336354895e-18
rs2878298	3	49406080	C	T	-6.83529	34652	0.410219	-0.0513104	0.00766337231468061	-6.69554	2.14883427219652e-11
rs7373849	3	49407229	A	G	-6.84106	34652	0.410219	-0.0513538	0.00766337231468061	-6.70121	2.06705415639915e-11
rs13087851	3	49408974	G	A	8.99406779661017	34652	0.328127	0.0690458224043154	0.00802802325572165	8.60060069645485	7.92999358732091e-18
rs17595772	3	49409704	A	G	-6.83512	34652	0.410219	-0.0513109	0.00766337231468061	-6.6956	2.14793106595233e-11
rs7621003	3	49411404	C	T	-6.82953	34652	0.410219	-0.0512704	0.00766337231468061	-6.69032	2.22682654451564e-11
rs6809216	3	49412559	A	G	9.14215909090909	34652	0.33087	0.0700154811270334	0.00801104652026093	8.73986700114093	2.33385017001565e-18
rs7623659	3	49414791	T	C	9.14215909090909	34652	0.33087	0.0700162721851338	0.00801104652026093	8.73996574705365	2.33181115680109e-18
rs2117939	3	49415179	A	C	-6.87082	34652	0.410219	-0.0516796	0.00766337231468061	-6.74371	1.54389869967645e-11
rs7648841	3	49416825	A	G	9.01721590909091	34652	0.33587	0.0688132209151792	0.00798106860128843	8.62205606202538	6.57624930315226e-18
rs6446264	3	49417243	A	C	9.14215909090909	34652	0.33087	0.0699868046064836	0.00801104652026093	8.73628737886845	2.40896675310407e-18
rs4955412	3	49418168	C	A	-6.82953	34652	0.410219	-0.0513601	0.00766337231468061	-6.70202	2.05556946702366e-11
rs35169793	3	49423274	G	A	9.11386363636364	34652	0.331498	0.069653245710493	0.00800721313207713	8.69881250337399	3.35375118967349e-18
rs6797765	3	49423976	G	A	-6.87035	34652	0.409847	-0.0515409	0.00766443261692682	-6.72468	1.759759254511e-11
rs6793308	3	49424283	T	C	9.1025	34652	0.33087	0.069596356182207	0.00801104652026093	8.68754862503784	3.70343919491491e-18
rs7631908	3	49425707	G	T	-6.85306	34652	0.411219	-0.051421	0.00766054592455349	-6.71244	1.91391983179808e-11
rs4855843	3	49429039	T	C	-6.80012	34652	0.411219	-0.0510119	0.00766054592455349	-6.65904	2.75613996043213e-11
rs6792911	3	49429856	T	C	-6.847	34652	0.410219	-0.0513543	0.00766337231468061	-6.70127	2.0661459799814e-11
rs11716974	3	49431853	A	G	9.11363636363636	34652	0.32987	0.0697072208006542	0.00801719154307775	8.69471814738433	3.47691784093465e-18
rs11716948	3	49431903	T	C	-7.37722	34652	0.238334	-0.0642214	0.00884703844486212	-7.25909	3.89706944443166e-13
rs4855842	3	49433133	A	G	-6.812	34652	0.410219	-0.0510934	0.00766337231468061	-6.66723	2.60685278337009e-11
rs9878943	3	49434654	A	G	9.06227272727273	34652	0.330498	0.0693333553816333	0.00801332658763407	8.65225629124195	5.0491097102619e-18
rs34937635	3	49437569	T	C	-6.3664	34652	0.407963	-0.047822	0.007669876786039	-6.23504	4.51668860660051e-10
rs55957735	3	49438158	A	G	-6.75853	34652	0.411219	-0.0506002	0.00766054592455349	-6.6053	3.96708471723861e-11
rs9871380	3	49438221	A	G	8.96579545454545	34652	0.332498	0.0684611587094637	0.00800114969748783	8.55641517755365	1.16431434729257e-17
rs11706370	3	49441091	A	G	9.1025	34652	0.32987	0.0696699579077934	0.00801719154307775	8.69007027379161	3.62215365098664e-18
rs6773518	3	49443372	A	C	-6.88322	34652	0.406847	-0.05161	0.00767316037898831	-6.72604	1.74343162898303e-11
rs4855877	3	49448527	C	T	-6.72941	34652	0.411219	-0.05039	0.00766054592455349	-6.57786	4.77258497892356e-11
rs6779524	3	49450449	T	C	9.05113636363636	34652	0.330498	0.0691993691911207	0.00801332658763407	8.63553587069659	5.84523765679569e-18
rs6784820	3	49450864	G	A	-6.77082	34652	0.410219	-0.0507099	0.00766337231468061	-6.61718	3.66110528912621e-11
rs6997	3	49453834	T	C	9.01721590909091	34652	0.330498	0.0689427280474943	0.00801332658763407	8.60350907872453	7.73151347427357e-18
rs9814873	3	49454112	G	A	9.09113636363636	34652	0.32987	0.069535547366406	0.00801719154307775	8.67330498376888	4.19755730148227e-18
rs10640	3	49454277	A	G	9.07971590909091	34652	0.32987	0.0694491086859815	0.00801719154307775	8.66252331789998	4.61434566856268e-18
rs11715915	3	49455330	T	C	9.14215909090909	34652	0.32987	0.0699460621641078	0.00801719154307775	8.72450929833416	2.6733732574316e-18
rs1464568	3	49458266	A	G	-6.85294	34652	0.410847	-0.0512799	0.00766159327905961	-6.69312	2.18465076068271e-11
rs4855873	3	49459114	C	A	-6.80594	34652	0.411219	-0.050933	0.00766054592455349	-6.64874	2.95616294531803e-11
rs1464566	3	49459376	C	T	-6.80594	34652	0.411219	-0.0509494	0.00766054592455349	-6.65089	2.91330609940091e-11
rs6446272	3	49463287	A	G	9.06813	34652	0.330498	0.069341241679353	0.00801332658763407	8.65324043904044	5.00574105393977e-18
rs6446274	3	49465601	T	C	-6.73082	34652	0.410591	-0.05041	0.00766231683382704	-6.57895	4.73777202842527e-11
rs80033912	3	49468689	C	A	-7.48799	34652	0.236847	-0.0652532	0.00886611679935155	-7.35984	1.84127168164456e-13
rs4459909	3	49469217	C	T	-6.80594	34652	0.411219	-0.0509849	0.00766054592455349	-6.65551	2.82314200768986e-11
rs7646366	3	49470668	A	G	9.14215909090909	34652	0.32887	0.0699910917103822	0.00802338708021638	8.72338465172175	2.70007123275498e-18
rs6446277	3	49473077	A	G	9.15909090909091	34652	0.32987	0.0700652204575734	0.00801719154307775	8.73937214560747	2.34409503431596e-18
rs11130193	3	49473646	T	C	-6.85294	34652	0.411219	-0.0512891	0.00766054592455349	-6.69523	2.15335786305189e-11
rs35115732	3	49475155	C	T	9.17056818181818	34652	0.32887	0.0702064230415347	0.00802338708021638	8.75022261042918	2.12932285240341e-18
rs11130194	3	49475689	A	G	-6.81378	34652	0.402219	-0.0511836	0.00768724735384347	-6.65825	2.77107253450423e-11
rs13096760	3	49476806	C	T	-7.01776	34652	0.410847	-0.0524885	0.00766159327905961	-6.85086	7.34079184440951e-12
rs13079643	3	49477466	A	G	9.14215909090909	34652	0.32887	0.0698450848098354	0.00802338708021638	8.70518698793126	3.17051604334485e-18
rs71324962	3	49487487	C	A	9.07982954545455	34652	0.33087	0.0694260982821565	0.00801104652026093	8.66629573384317	4.46406515219196e-18
rs59152804	3	49489463	A	G	-6.77041	34652	0.411219	-0.0506986	0.00766054592455349	-6.61814	3.63744045783006e-11
rs11130196	3	49490149	C	A	-6.64694	34652	0.409591	-0.049824	0.00766516509092162	-6.50005	8.02914442322251e-11
rs67216675	3	49493151	T	G	9.19875	34652	0.32887	0.0704345113403721	0.00802338708021638	8.77865054199437	1.65447722837877e-18
rs885592	3	49497883	G	T	-6.88812	34652	0.411847	-0.0515372	0.00765878871217421	-6.72916	1.70640655591299e-11
rs10865955	3	49499829	A	G	-6.77041	34652	0.410847	-0.050677	0.00766159327905961	-6.61442	3.7299938318577e-11
rs7645445	3	49502243	T	C	-6.71374	34652	0.412591	-0.0502659	0.00765672460744756	-6.56494	5.20534859911446e-11
rs4855866	3	49504118	A	G	-6.75324	34652	0.410219	-0.0506159	0.00766337231468061	-6.60491	3.97765788895143e-11
rs4855839	3	49507847	A	G	-6.98272	34652	0.421847	-0.052068	0.00763263203885581	-6.82176	8.99301798184361e-12
rs9853683	3	49512588	G	A	9.16454545454545	34652	0.32887	0.0701887374858419	0.00802338708021638	8.74801835984075	2.17131944833264e-18
rs12330269	3	49513910	A	G	9.17022727272727	34652	0.32887	0.0702317824025828	0.00802338708021638	8.75338329067488	2.07049992997497e-18
rs9827021	3	49514764	A	C	9.13636363636363	34652	0.32887	0.0699752346988074	0.00802338708021638	8.72140830290346	2.74762702036502e-18
rs35701831	3	49515000	C	A	-6.88241	34652	0.411847	-0.0514983	0.00765878871217421	-6.72408	1.76700711874238e-11
rs4241408	3	49517216	A	G	-6.51192	34652	0.406591	-0.0489172	0.00767391978504017	-6.37448	1.83585009219474e-10
rs1568661	3	49520958	G	A	-6.98224	34652	0.415591	-0.05215	0.00764859535659149	-6.81825	9.21583311865108e-12
rs1568662	3	49521263	G	A	-6.87035	34652	0.410219	-0.0514412	0.00766337231468061	-6.7126	1.91181180284904e-11
rs4855864	3	49521974	T	C	-6.83512	34652	0.412219	-0.0511487	0.00765775426434842	-6.67933	2.40030456185527e-11
rs7630869	3	49522543	T	C	9.17022727272727	34652	0.33487	0.0699218249386728	0.00798696554293265	8.75449187339287	2.05025073642963e-18
rs3924463	3	49524169	T	C	-6.49702	34652	0.405591	-0.0488442	0.0076769083742626	-6.36249	1.98511360889247e-10
rs3924462	3	49524236	G	T	-6.88812	34652	0.411219	-0.0515724	0.00766054592455349	-6.73222	1.67099313228296e-11
rs9818590	3	49525096	G	A	9.13653409090909	34652	0.32887	0.0699931458901143	0.00802338708021638	8.72364067573152	2.69397043294791e-18
rs11719996	3	49525958	C	T	8.97727272727273	34652	0.331498	0.0686357919636795	0.00800721313207713	8.57174535403866	1.01928279343791e-17
rs4855861	3	49525962	T	G	-6.66655	34652	0.407219	-0.0500415	0.00767206098125385	-6.52257	6.91150325575938e-11
rs4855859	3	49526300	T	C	-6.89394	34652	0.412219	-0.0515924	0.00765775426434842	-6.73727	1.61385137042498e-11
rs9850072	3	49529482	T	C	9.17022727272727	34652	0.32887	0.0702289460857343	0.00802338708021638	8.75302978450347	2.07699844721761e-18
rs7643845	3	49530711	G	A	-6.85306	34652	0.411219	-0.0513332	0.00766054592455349	-6.70099	2.07015315827519e-11
rs7371895	3	49533139	C	T	-6.81171	34652	0.409219	-0.051072	0.00766623354560139	-6.66194	2.70234133705646e-11
rs62261185	3	49533348	T	C	-6.52058	34652	0.404963	-0.049045	0.00767880328402402	-6.38706	1.69109083828895e-10
rs7637999	3	49535115	T	C	-6.87676	34652	0.411847	-0.0514929	0.00765878871217421	-6.72337	1.77567008937619e-11
rs34363169	3	49537712	A	G	9.17022727272727	34652	0.32887	0.0702498005542662	0.00802338708021638	8.75562899457815	2.02968343329872e-18
rs11130199	3	49538799	C	T	-6.82376	34652	0.412219	-0.0511139	0.00765775426434842	-6.67479	2.475931334817e-11
rs6766131	3	49538932	C	T	9.13653409090909	34652	0.32887	0.0699943761486311	0.00802338708021638	8.72379400979162	2.69032315209459e-18
rs6797664	3	49539222	A	G	9.17022727272727	34652	0.32887	0.0702493466422177	0.00802338708021638	8.75557242095856	2.03070185692455e-18
rs6766581	3	49539401	C	T	9.16454545454545	34652	0.32887	0.0702067556375254	0.00802338708021638	8.75026406374402	2.12854079437112e-18
rs3877784	3	49539417	T	C	-6.85888	34652	0.411219	-0.0513863	0.00766054592455349	-6.70792	1.97416064168847e-11
rs11708955	3	49540114	C	T	8.9165	34652	0.317498	0.068951676094021	0.00809749594299353	8.51518501268067	1.66324543791103e-17
rs11712569	3	49540152	G	A	9.10146892655367	34652	0.323498	0.0700003182260016	0.00805754719166286	8.68754678823735	3.70349905577899e-18
rs10212296	3	49542273	C	T	9.04508474576271	34652	0.329498	0.0692248656972977	0.00801949036604945	8.63207791736511	6.02473189558047e-18
rs9858418	3	49543288	G	A	8.93732954545454	34652	0.332498	0.0683085869967896	0.00800114969748783	8.53734645387735	1.37339293807105e-17
rs9821311	3	49543656	T	C	9.11363636363636	34652	0.329498	0.0697852198533393	0.00801949036604945	8.70195195305369	3.26223708940284e-18
rs7622302	3	49547561	C	T	9.18193181818182	34652	0.32887	0.0703384730827523	0.00802338708021638	8.76668075209646	1.84010592662613e-18
rs12488065	3	49549674	T	C	-6.87082	34652	0.412219	-0.051454	0.00765775426434842	-6.7192	1.82720830331668e-11
rs7637665	3	49552295	C	T	-6.79047	34652	0.401219	-0.0510844	0.00769039149557012	-6.64263	3.08133357324413e-11
rs7633271	3	49555963	C	T	9.32971590909091	34652	0.327242	0.0715957674636366	0.00803358227256791	8.91206002932378	5.00929991057799e-19
rs3870338	3	49557051	G	A	-6.841	34652	0.412847	-0.0512745	0.00765601880638867	-6.69727	2.12343461125673e-11
rs3870337	3	49557095	T	G	-6.847	34652	0.412219	-0.0513295	0.00765775426434842	-6.70294	2.04268435059553e-11
rs2312461	3	49558658	A	G	-6.82918	34652	0.410219	-0.0512381	0.00766337231468061	-6.68611	2.29181171913735e-11
rs3926569	3	49558716	T	C	9.20454545454546	34652	0.32987	0.0705108061534898	0.00801719154307775	8.79495092198099	1.43110518715647e-18
rs13062429	3	49559485	G	A	-9.12523	34652	0.66013	-0.06939	0.00795796545344521	-8.71956	2.79287078959788e-18
rs4855855	3	49559984	T	C	-6.98794	34652	0.410219	-0.0524493	0.00766337231468061	-6.84416	7.69266754195065e-12
rs34196454	3	49563456	A	G	9.20454545454546	34652	0.32887	0.0707459273256232	0.00802338708021638	8.81746407325462	1.17081145005553e-18
rs11130202	3	49566715	T	C	-6.88206	34652	0.411847	-0.0515898	0.00765878871217421	-6.73603	1.62770035187823e-11
rs1801143	3	49570200	T	C	9.13636363636363	34652	0.329498	0.0700088906378753	0.00801949036604945	8.72984285064525	2.55026725616878e-18
rs1050088	3	49570882	C	T	-6.87665	34652	0.411847	-0.0515526	0.00765878871217421	-6.73117	1.6830031100184e-11
rs4625	3	49572140	G	A	9.24403409090909	34652	0.33087	0.0706220288336102	0.00801104652026093	8.81558091754907	1.19066069839835e-18
rs11130203	3	49575367	A	G	9.13570621468927	34652	0.32987	0.0699858702175077	0.00801719154307775	8.72947463478471	2.55858327744745e-18
rs34293138	3	49579017	C	T	9.18193181818182	34652	0.32987	0.0703818961522292	0.00801719154307775	8.77887172509914	1.65122723628315e-18
rs11720264	3	49580347	T	C	-6.89394	34652	0.411219	-0.0517379	0.00766054592455349	-6.75382	1.4400497575589e-11
rs4855836	3	49590256	T	C	-6.87676	34652	0.412219	-0.0515936	0.00765775426434842	-6.73743	1.61208399273215e-11
rs3811697	3	49590770	T	C	9.19875	34652	0.329498	0.070530982122741	0.00801949036604945	8.79494567651508	1.43117204352697e-18
rs9837027	3	49597013	T	C	9.17022727272727	34652	0.32987	0.0703126541296438	0.00801719154307775	8.77023503203607	1.7829372660245e-18
rs9858280	3	49597737	C	T	9.13653409090909	34652	0.330498	0.0700251329372531	0.00801332658763407	8.73858467784327	2.3604893977852e-18
rs4241406	3	49600426	T	C	-6.812	34652	0.411591	-0.0511507	0.00765950337609728	-6.67807	2.42115197383552e-11
rs11926781	3	49603289	T	C	9.20454545454546	34652	0.329498	0.0705991535085131	0.00801949036604945	8.80344638948567	1.32677565863659e-18
rs56116382	3	49606188	C	A	7.41855769230769	34652	0.216037	0.0651753533574432	0.00915928026571948	7.11577236056152	1.11287845163265e-12
rs34427167	3	49610223	T	C	9.21034090909091	34652	0.329498	0.0706570168667278	0.00801949036604945	8.81066173055768	1.24409255639849e-18
rs11720458	3	49610957	T	C	-7.98249	34652	0.513873	-0.0581998	0.00754172042748008	-7.71704	1.19062752135292e-14
rs11713474	3	49611457	G	A	9.17590909090909	34652	0.330498	0.0703423948113484	0.00801332658763407	8.77817645918722	1.66146454060954e-18
rs71324979	3	49619651	C	T	9.21596590909091	34652	0.329498	0.0706817990897468	0.00801949036604945	8.81375197967424	1.21025647597079e-18
rs6782577	3	49620770	G	A	-8.0297	34652	0.514502	-0.0585166	0.00754198985669085	-7.75878	8.57516077568261e-15
rs9811982	3	49624377	C	A	9.18727272727273	34652	0.330498	0.0703972873396512	0.00801332658763407	8.78502661407639	1.56327520326788e-18
rs6787417	3	49626182	G	T	-8.03538	34652	0.513502	-0.0585474	0.00754156712482159	-7.7633	8.27500101620179e-15
rs12636099	3	49631326	T	C	-8.05276	34652	0.510502	-0.0586422	0.00754048040046715	-7.77699	7.42708980048471e-15
rs9875617	3	49634696	A	G	9.27683615819209	34652	0.33187	0.0709763323486866	0.00800495170757236	8.86655347109039	7.54447209408816e-19
rs11720597	3	49635354	A	G	9.47207865168539	34652	0.32587	0.0727894539602939	0.00804227987537104	9.05084815354497	1.41862106540295e-19
rs13064576	3	49642430	T	C	9.50005617977528	34652	0.32587	0.0727372379871618	0.00804227987537104	9.04435547063151	1.50550681194689e-19
rs11917431	3	49644012	T	C	9.66870786516854	34652	0.325242	0.0740620658527986	0.00804629345461109	9.20449474911405	3.43282362530565e-20
rs11921590	3	49644193	C	T	9.63483146067416	34652	0.325242	0.0737975416454595	0.00804629345461109	9.17161946202302	4.65965335465933e-20
rs4855835	3	49647821	T	G	-7.94657	34652	0.510617	-0.0575967	0.00754051704380328	-7.63829	2.2012215338603e-14
rs4855852	3	49649071	T	C	-7.89256	34652	0.501245	-0.0570834	0.00753884027840599	-7.57191	3.67767157911823e-14
rs7614725	3	49650395	A	G	9.69480225988701	34652	0.325242	0.0742609494339016	0.00804629345461109	9.22921216493103	2.72629702081974e-20
rs9833611	3	49651210	A	G	9.41556179775281	34652	0.32087	0.07239496033364	0.00807480764162092	8.96553373735942	3.08781733670126e-19
rs1352890	3	49652156	T	C	-7.91089	34652	0.501617	-0.0572164	0.00753885633122049	-7.58954	3.21055378411793e-14
rs11919311	3	49656789	T	G	-7.87488	34652	0.501617	-0.0569617	0.00753885633122049	-7.55575	4.16465397071367e-14
rs12490267	3	49657852	T	C	-7.50024	34652	0.495989	-0.0543121	0.00753905949009333	-7.20409	5.84313168093417e-13
rs9837341	3	49664767	G	A	9.70604519774011	34652	0.324242	0.0744042874235807	0.00805272684148846	9.2396388066018	2.47330715659728e-20
rs6803222	3	49665976	G	T	9.70604519774011	34652	0.324242	0.0744089290499326	0.00805272684148846	9.24021521089854	2.46001943857872e-20
rs1873625	3	49666964	A	C	9.90508379888268	34652	0.32287	0.0760396216310899	0.00806163861168353	9.43227863388562	4.01275236066816e-21
rs71324982	3	49669948	A	G	-6.5228	34652	0.218078	-0.059617	0.00912820860110329	-6.53108	6.52991306622985e-11
rs12497288	3	49670650	A	G	-7.79858	34652	0.497617	-0.0564111	0.00753890253023993	-7.48266	7.28324845590595e-14
rs35007338	3	49671186	T	C	-7.88708	34652	0.502245	-0.0570471	0.00753889290038835	-7.56705	3.81807856852333e-14
rs1826347	3	49671654	C	A	-7.44762	34652	0.430847	-0.0544441	0.00761197141821361	-7.15243	8.52524770449632e-13
rs9862080	3	49674458	G	A	9.70067796610169	34652	0.324242	0.0743103575861206	0.00805272684148846	9.22797445497172	2.7579778425335e-20
rs11130212	3	49678077	A	G	-7.92204	34652	0.506617	-0.0570738	0.00753947716382402	-7.56999	3.73258335062229e-14
rs4283605	3	49678651	G	A	9.84779661016949	34652	0.316242	0.0758414498592493	0.0081061048319418	9.35609043204067	8.27417665102479e-21
rs9812791	3	49682311	A	G	9.84734463276836	34652	0.316242	0.0758380029190775	0.0081061048319418	9.35566520435817	8.30752942170083e-21
rs2329020	3	49685073	A	G	-7.96988	34652	0.509873	-0.0575081	0.00754028704689118	-7.62678	2.40687159166161e-14
rs6770670	3	49686682	C	T	9.85316384180791	34652	0.316242	0.0758472109016108	0.0081061048319418	9.35680113619277	8.21872788114945e-21
rs34762726	3	49689210	A	G	9.84734463276836	34652	0.316242	0.0759029532669103	0.0081061048319418	9.36367772691732	7.70084550795698e-21
rs11709525	3	49690496	T	C	9.81094444444444	34652	0.310614	0.0759296547355609	0.00814575713096052	9.32137473715811	1.14842515265273e-20
rs11718165	3	49696797	G	A	9.7302808988764	34652	0.315614	0.074987157121634	0.00811044179827528	9.24575491529701	2.33585917608519e-20
rs9836291	3	49697459	A	G	9.88717514124294	34652	0.316614	0.0761193406063546	0.00810354604601304	9.39333720992496	5.81286800954331e-21
rs2005557	3	49701298	A	G	-7.99383	34652	0.511245	-0.057656	0.00754072419832222	-7.64596	2.07397786923001e-14
rs9858542	3	49701983	A	G	9.88717514124294	34652	0.315614	0.0761806791127936	0.00811044179827528	9.39291360539617	5.83630085795558e-21
rs9882740	3	49702484	C	T	9.8928813559322	34652	0.317614	0.0760896753814457	0.00809670521015785	9.39760969511229	5.58166481587603e-21
rs4855884	3	49704077	G	A	-8.00024	34652	0.511245	-0.0575807	0.00754072419832222	-7.63596	2.24146168421893e-14
rs2131109	3	49704987	C	T	-7.9882	34652	0.510245	-0.0576485	0.00754039995489764	-7.64528	2.0849506934236e-14
rs35404120	3	49706738	T	C	-7.97605	34652	0.510617	-0.0575639	0.00754051704380328	-7.63395	2.27673198899391e-14
rs1060962	3	49708502	T	G	-7.96988	34652	0.510245	-0.0575272	0.00754039995489764	-7.6292	2.36215586548285e-14
rs11130213	3	49712297	T	C	9.91514124293785	34652	0.315614	0.0763799795257829	0.00811044179827528	9.41748691693039	4.62013309919108e-21
rs1131095	3	49714225	C	T	9.88677966101695	34652	0.315614	0.0761856710976863	0.00811044179827528	9.39352910637834	5.80228337764682e-21
rs4855881	3	49715446	A	G	-7.97605	34652	0.510245	-0.0575781	0.00754039995489764	-7.63595	2.24164249182817e-14
rs9822268	3	49719729	A	G	9.85305084745763	34652	0.315614	0.0760004060347642	0.00811044179827528	9.37068632326861	7.20623973278768e-21
rs3197999	3	49721532	A	G	9.49729281767956	34652	0.302242	0.0747526482065858	0.00820811402232252	9.10716493500101	8.45627790054263e-20
rs13085791	3	49721798	A	C	9.84734463276836	34652	0.315614	0.0759438821100289	0.00811044179827528	9.36372	7.69797923161342e-21
rs9837520	3	49722356	A	G	9.4514358974359	34652	0.272127	0.0761517137418856	0.00846953522064291	8.99125061269951	2.44432985057424e-19
rs2960545	3	49730058	G	A	-7.96456	34652	0.502989	-0.0575486	0.00753895161660339	-7.63351	2.28450590216123e-14
rs9852529	3	49730625	A	G	9.78688524590164	34652	0.305498	0.076163191943734	0.0081833714415489	9.30706769058967	1.31410139744049e-20
rs9858213	3	49731861	T	G	9.78136612021858	34652	0.303498	0.0762194187957386	0.00819849430951151	9.29675815073903	1.44793093866286e-20
rs12496226	3	49734040	T	G	-5.96212	34652	0.294963	-0.0494574	0.00826577301055987	-5.98339	2.18536554697908e-09
rs9873183	3	49734229	A	G	6.58928571428572	34652	0.522524	0.0489885565755745	0.00754647791419865	6.49157887064147	8.49414221628723e-11
rs11130216	3	49736172	A	C	-5.91792	34652	0.296963	-0.0489988	0.00824960089127763	-5.93953	2.85833956522669e-09
rs6785549	3	49736565	A	G	6.64053892215569	34652	0.528524	0.0493840884800413	0.00755111437503988	6.53997357572543	6.15297037582685e-11
rs6804655	3	49738945	T	C	-5.91246	34652	0.296963	-0.0489627	0.00824960089127763	-5.93516	2.93553458465614e-09
rs1491986	3	49739086	T	C	6.63467065868264	34652	0.528524	0.0493478862179673	0.00755111437503988	6.53517928176087	6.35333890515369e-11
rs3749241	3	49744392	G	A	6.58712574850299	34652	0.528524	0.0491091732242126	0.00755111437503988	6.50356633274453	7.84378103493317e-11
rs11716575	3	49744890	G	A	6.59916167664671	34652	0.528524	0.0491934946313653	0.00755111437503988	6.51473308283792	7.28190274421567e-11
rs11709680	3	49745188	T	C	6.59874251497006	34652	0.528524	0.0491920004475279	0.00755111437503988	6.51453520690025	7.29150790653041e-11
rs4855841	3	49745677	A	G	6.61694610778443	34652	0.527524	0.0492741823421938	0.00755026530480903	6.52615244007509	6.74806430292808e-11
rs4855867	3	49745822	T	C	6.59874251497006	34652	0.528524	0.0492615307566804	0.00755111437503988	6.52374316028292	6.85740959467291e-11
rs12381242	3	49746819	T	C	6.62287425149701	34652	0.527896	0.0493693712162889	0.00755057758658852	6.53848936059934	6.21433051985204e-11
rs4855862	3	49748833	T	C	6.59874251497006	34652	0.528524	0.0491882713240631	0.00755111437503988	6.51404135615458	7.31553416276732e-11
rs2291542	3	49751585	T	C	-5.96727	34652	0.297963	-0.049322	0.00824160944518535	-5.98451	2.17048031300107e-09
rs11710675	3	49751900	A	C	-5.91246	34652	0.297963	-0.0488932	0.00824160944518535	-5.93248	2.98396093450425e-09
rs11130218	3	49752372	T	C	6.65287425149701	34652	0.528524	0.0494687964378893	0.00755111437503988	6.55119151703063	5.7079798321765e-11
rs11130219	3	49752427	T	C	6.60461077844312	34652	0.528524	0.0491921287769583	0.00755111437503988	6.51455220166739	7.29068247170024e-11
rs34614773	3	49753003	G	T	6.60449101796407	34652	0.528524	0.049127060824018	0.00755111437503988	6.50593520161832	7.72115055189573e-11
rs4768	3	49758764	G	A	-5.91792	34652	0.297334	-0.0489655	0.00824662874761084	-5.93764	2.89157849207287e-09
rs4855850	3	49761571	A	G	6.56529761904762	34652	0.533524	0.0488780493266474	0.00755581938231155	6.46892770373425	9.87008013369617e-11
rs3811696	3	49761605	T	C	6.62287425149701	34652	0.528524	0.0492581327701922	0.00755111437503988	6.52329316226681	6.87802396282568e-11
rs3811695	3	49761613	T	C	6.59874251497006	34652	0.528524	0.0490860741568105	0.00755111437503988	6.50050730512889	8.00496018173131e-11
rs7634902	3	49762662	T	G	6.62287425149701	34652	0.528896	0.0492434261161821	0.00755143803635856	6.52106603789709	6.98094387357856e-11
rs1049256	3	49763338	C	T	6.62251497005988	34652	0.528896	0.0492548301675643	0.00755143803635856	6.52257622063676	6.9109922536489e-11
rs3749237	3	49770032	A	G	-6.03251	34652	0.297963	-0.0498236	0.00824160944518535	-6.04537	1.4906608148556e-09
rs7649348	3	49772375	A	G	6.64646706586826	34652	0.528524	0.0494268682519572	0.00755111437503988	6.54563893447795	5.92415534392946e-11
rs7618501	3	49772647	G	A	6.68880239520958	34652	0.528524	0.049728668298428	0.00755111437503988	6.58560655137281	4.53032059601315e-11
rs35261599	3	49773236	A	G	6.66467065868264	34652	0.528524	0.0495543395448885	0.00755111437503988	6.56252005779303	5.29059211394893e-11
rs11714957	3	49776178	T	C	-5.96727	34652	0.296963	-0.0493618	0.00824960089127763	-5.98354	2.18341667090542e-09
rs13086130	3	49779764	T	C	-5.65005	34652	0.305706	-0.0465073	0.0081818123149146	-5.68423	1.31399871030085e-08
rs13086465	3	49779906	T	C	-5.94576	34652	0.294963	-0.049295	0.00826577301055987	-5.96375	2.46514586971391e-09
rs9876508	3	49780844	A	G	6.64646706586826	34652	0.528524	0.0494568296336811	0.00755111437503988	6.54960674376223	5.76887939650381e-11
rs9815766	3	49783103	T	C	6.65874251497006	34652	0.528524	0.0495280745569668	0.00755111437503988	6.55904176483955	5.41546351602948e-11
rs9853458	3	49783211	C	A	6.6285628742515	34652	0.528524	0.0493231444609137	0.00755111437503988	6.53190271146612	6.49393364611048e-11
rs7374277	3	49784777	C	T	6.6285628742515	34652	0.528896	0.049308220036344	0.00755143803635856	6.52964637979356	6.59251535768684e-11
rs7374183	3	49785133	A	G	6.64646706586826	34652	0.528896	0.0494410417654394	0.00755143803635856	6.54723531165738	5.86119743375539e-11
rs7372966	3	49788969	C	T	6.65868263473054	34652	0.528896	0.0495272692138434	0.00755143803635856	6.55865399085316	5.4295620324406e-11
rs7426497	3	49789814	A	G	5.63404	34652	0.486037	0.0420730616997297	0.00754175824451675	5.57868077120066	2.42349533283038e-08
rs7372725	3	49790544	A	C	6.65287425149701	34652	0.528896	0.0494858538270857	0.00755143803635856	6.5531695537753	5.63284972059251e-11
rs9872864	3	49792023	G	A	6.65868263473054	34652	0.528896	0.0495358969330764	0.00755143803635856	6.55979651750722	5.38812515840845e-11
rs9855505	3	49792158	G	T	6.62251497005988	34652	0.528896	0.0492605154546251	0.00755143803635856	6.52332909539166	6.87637564557432e-11
rs12490656	3	49798520	A	G	-6.20148	34652	0.460219	-0.0463343	0.00756279156662384	-6.12661	8.97709408283346e-10
rs7634886	3	49798920	G	A	-6.4228	34652	0.463847	-0.0478906	0.00755860158111067	-6.33591	2.35943425557573e-10
rs9882639	3	49799475	C	A	-6.63467	34652	0.471476	-0.0493538	0.00755111437503988	-6.53597	6.31998011810616e-11
rs9865480	3	49799729	C	T	-6.59281	34652	0.475476	-0.0490345	0.00754790139150772	-6.49645	8.22400275411187e-11
rs60205400	3	49800272	T	C	-6.63455	34652	0.471476	-0.049353	0.00755111437503988	-6.53585	6.32475768701538e-11
rs6809431	3	49804119	G	A	-6.61054	34652	0.475104	-0.0491239	0.00754817960100352	-6.50804	7.61362172810349e-11
rs9859153	3	49807085	T	G	-6.63455	34652	0.471476	-0.0493199	0.00755111437503988	-6.53147	6.51257895306943e-11
rs7431078	3	49808190	A	G	-5.85219	34652	0.297963	-0.0483935	0.00824160944518535	-5.87186	4.30945267413572e-09
rs7431106	3	49808374	A	G	-6.61048	34652	0.471476	-0.0491483	0.00755111437503988	-6.50874	7.57816970864523e-11
rs34522271	3	49808517	G	A	-5.8306	34652	0.298334	-0.0481869	0.00823866052891878	-5.84888	4.94889339768931e-09
rs11717463	3	49808981	T	C	-5.80902	34652	0.297334	-0.0481267	0.00824662874761084	-5.83593	5.34928569096551e-09
rs6446295	3	49809063	T	G	-6.59916	34652	0.471476	-0.0491007	0.00755111437503988	-6.50244	7.90283085749181e-11
rs6766836	3	49810961	G	A	-6.58929	34652	0.461104	-0.0490992	0.00756173189873251	-6.49311	8.40803556514731e-11
rs35210174	3	49812606	T	C	-5.84672	34652	0.297963	-0.0483909	0.00824160944518535	-5.87154	4.31771674174941e-09
rs34451146	3	49813013	T	C	-6.59916	34652	0.471476	-0.0491007	0.00755111437503988	-6.50245	7.90228758463196e-11
rs57648519	3	49813169	A	C	-6.61653	34652	0.471476	-0.0492245	0.00755111437503988	-6.51885	7.08505092677785e-11
rs9814765	3	49818555	T	C	-6.66696	34652	0.462476	-0.0496434	0.00756013708060078	-6.56647	5.15220226615757e-11
rs59906301	3	49819665	A	G	-5.66111	34652	0.285706	-0.0474119	0.00834401389647793	-5.68215	1.33014149605544e-08
rs35474403	3	49819779	G	T	-5.64674	34652	0.294706	-0.0468677	0.00826786956763352	-5.66865	1.43925118389751e-08
rs13063621	3	49821625	C	T	-6.62287	34652	0.471476	-0.0493008	0.00755111437503988	-6.52895	6.62326618415184e-11
rs9871654	3	49825370	C	T	-6.61054	34652	0.469476	-0.0491838	0.00755290434745638	-6.51191	7.42030354068538e-11
rs62260715	3	49829326	A	G	-5.91304	34652	0.294963	-0.0489322	0.00826577301055987	-5.91986	3.22211577593303e-09
rs34735338	3	49831698	A	G	-5.99429	34652	0.294963	-0.0495683	0.00826577301055987	-5.99681	2.01232960611677e-09
rs6802890	3	49832261	G	A	-6.66467	34652	0.471104	-0.0495127	0.00755143803635856	-6.55672	5.5003283727056e-11
rs71324996	3	49834767	C	A	-5.82087	34652	0.292334	-0.0482693	0.00828742040908241	-5.82441	5.73157926997762e-09
rs7629936	3	49836707	A	G	-6.25757	34652	0.228334	-0.0561178	0.00897993566211428	-6.24924	4.12447950369802e-10
rs2234391	3	49842625	G	A	-6.67647	34652	0.471104	-0.0496194	0.00755143803635856	-6.57085	5.00287055777001e-11
rs2234385	3	49846041	A	G	-5.90699	34652	0.298334	-0.0488592	0.00823866052891878	-5.93047	3.02061384382941e-09
rs1799845	3	49847623	G	A	-5.96158	34652	0.297963	-0.0493033	0.00824160944518535	-5.98225	2.20079291098394e-09
rs1799843	3	49849723	A	G	-5.91792	34652	0.298334	-0.0489461	0.00823866052891878	-5.94102	2.83251378773584e-09
rs62260719	3	49852419	A	G	-6.00568	34652	0.297334	-0.0494825	0.00824662874761084	-6.00033	1.96915040246899e-09
rs6775384	3	49853073	A	G	-6.71826	34652	0.471104	-0.049999	0.00755143803635856	-6.62112	3.56482679513431e-11
rs10865958	3	49858142	G	A	-6.79042	34652	0.470104	-0.0505784	0.00755232909788357	-6.69706	2.12655106065313e-11
rs9850465	3	49860678	T	C	-6.04891	34652	0.296963	-0.0500634	0.00824960089127763	-6.06859	1.29038099934354e-09
rs11715304	3	49861282	A	G	-5.95668	34652	0.294963	-0.0494418	0.00826577301055987	-5.98151	2.21074164790888e-09
rs1128535	3	49866392	T	C	-6.67072	34652	0.471476	-0.0497781	0.00755111437503988	-6.59215	4.33502204856782e-11
rs7648987	3	49868455	G	A	-6.72461	34652	0.471104	-0.0501642	0.00755143803635856	-6.643	3.07359792639835e-11
rs11717256	3	49868520	T	C	-6.00568	34652	0.297334	-0.0497133	0.00824662874761084	-6.02831	1.65679069802221e-09
rs7645061	3	49868842	T	C	-6.67072	34652	0.471476	-0.0497781	0.00755111437503988	-6.59216	4.33482992485127e-11
rs695238	3	49869158	C	A	-6.67054	34652	0.471476	-0.0497354	0.00755111437503988	-6.5865	4.50309386013766e-11
rs13085679	3	49869631	A	G	-6.67677	34652	0.472104	-0.0498928	0.00755057758658852	-6.60781	3.900460597095e-11
rs2352967	3	49871641	T	C	-6.0112	34652	0.296963	-0.0496436	0.00824960089127763	-6.0177	1.76912366850564e-09
rs4519692	3	49873188	T	C	-5.49474	34652	0.261821	-0.0473383	0.0085741310782348	-5.52106	3.3695592859837e-08
rs2271960	3	49878078	C	T	-6.59281	34652	0.469476	-0.0491366	0.00755290434745638	-6.50566	7.7354965013605e-11
rs2271961	3	49878113	C	T	-6.52683	34652	0.470476	-0.0486891	0.00755199404527079	-6.44718	1.13948862593288e-10
rs1317140	3	49878652	A	G	-5.77623	34652	0.295334	-0.0479068	0.0082627538994998	-5.79793	6.71403718515657e-09
rs2247036	3	49882349	T	C	-6.7103	34652	0.464104	-0.0499644	0.00755832020657217	-6.61052	3.8297076754611e-11
rs9819511	3	49884261	T	C	-5.85853	34652	0.295963	-0.0484574	0.00825765525886538	-5.86818	4.40611696607004e-09
rs13316065	3	49884913	T	C	-5.89668	34652	0.295334	-0.0487657	0.0082627538994998	-5.90187	3.59406134918028e-09
rs62260729	3	49889919	C	T	-5.85395	34652	0.295334	-0.048502	0.0082627538994998	-5.86995	4.35914352764197e-09
rs2352974	3	49890613	T	C	-6.64899	34652	0.463476	-0.049994	0.0075590113643429	-6.61383	3.7449067851816e-11
rs2352975	3	49891885	C	T	-5.77286	34652	0.297334	-0.047778	0.00824662874761084	-5.79364	6.88772223524411e-09
rs10049413	3	49892896	G	A	-5.83887	34652	0.296334	-0.0482926	0.00825465971765989	-5.85035	4.9053923494617e-09
rs2276864	3	49894030	C	T	-5.81824	34652	0.298963	-0.0479874	0.0082336804638192	-5.82819	5.60332094038528e-09
rs2681780	3	49897830	T	C	-6.14262	34652	0.478847	-0.0462091	0.0075455724555793	-6.124	9.12524105073258e-10
rs2777888	3	49898000	G	A	-6.40231	34652	0.489476	-0.0480243	0.007540487379586	-6.36886	1.90442489358016e-10
rs2681781	3	49898273	G	A	-6.14268	34652	0.478847	-0.0462204	0.0075455724555793	-6.1255	9.04015480503754e-10
rs3796386	3	49899795	A	G	-6.43	34652	0.399476	-0.0493134	0.00769595765747382	-6.4077	1.47729184415808e-10
rs2883059	3	49902160	C	T	-6.37203	34652	0.399847	-0.0489029	0.00769476371871914	-6.35534	2.07961658794003e-10
rs9821675	3	49902544	G	A	-5.75734	34652	0.471591	-0.0431915	0.00755101517539888	-5.71995	1.06552998542495e-08
rs6446187	3	49907111	A	C	-6.28206	34652	0.475476	-0.0469133	0.00754790139150772	-6.21541	5.11899821139758e-10
rs952594	3	49908023	A	G	-6.37227	34652	0.401847	-0.0486752	0.00768841278780424	-6.33098	2.43606182264757e-10
rs1317154	3	49910084	C	T	-6.0594	34652	0.481847	-0.0452715	0.00754379037878881	-6.00116	1.95913822466337e-09
rs55692411	3	49911155	A	G	-6.37808	34652	0.402847	-0.0486959	0.00768529113423311	-6.33624	2.35432906215359e-10
rs11712056	3	49914397	C	T	-6.25129	34652	0.428591	-0.0474458	0.00761689797548081	-6.22902	4.69370386145157e-10
rs9843653	3	49920571	C	T	-6.01798	34652	0.484219	-0.0449509	0.0075425746486415	-5.95962	2.52825251295178e-09
rs11713193	3	49924424	A	G	-5.77355	34652	0.485591	-0.0436418	0.00754194926622908	-5.78654	7.18518391852716e-09
rs1062633	3	49924940	C	T	-5.75596	34652	0.486963	-0.0434916	0.00754138086043602	-5.76706	8.06640801555906e-09
rs6795703	3	49930215	T	C	-5.75584	34652	0.484591	-0.0435605	0.00754239945205587	-5.77542	7.67621635340279e-09
rs2230590	3	49936102	C	T	-5.68459	34652	0.486963	-0.0429573	0.00754138086043602	-5.69621	1.22502343052565e-08
rs7615206	3	49937505	C	T	-6.05287	34652	0.406591	-0.0467535	0.00767391978504017	-6.09252	1.11145386065155e-09
rs3733134	3	49939503	T	C	-6.03485	34652	0.408591	-0.046587	0.00766804825924724	-6.07547	1.23622281443771e-09
rs3733135	3	49939587	A	G	-5.66674	34652	0.485963	-0.0429221	0.00754178952214956	-5.69123	1.2612685693885e-08
rs2280406	3	49941436	A	G	-5.67646	34652	0.475219	-0.0431172	0.00754809314482822	-5.71233	1.11442914610349e-08
rs2352984	3	49948728	C	T	-5.9124	34652	0.406963	-0.045746	0.00767281703328139	-5.96209	2.49036730196484e-09
rs868891	3	49949071	G	A	-5.92988	34652	0.405591	-0.045901	0.0076769083742626	-5.9791	2.24369705726624e-09
rs9848497	3	49951316	C	T	-5.59277	34652	0.484591	-0.0423717	0.00754239945205587	-5.6178	1.93400626782576e-08
rs11709573	3	49956628	T	C	-5.90082	34652	0.404963	-0.0457054	0.00767880328402402	-5.95215	2.64645750069467e-09
rs35275715	3	49959148	G	A	-6.01153	34652	0.408219	-0.0464206	0.00766912972977358	-6.05291	1.42248233542697e-09
rs34034116	3	49959156	A	C	-6.00567	34652	0.406591	-0.0464496	0.00767391978504017	-6.05292	1.42246758541023e-09
rs62262093	3	49960388	C	T	-5.64292	34652	0.480334	-0.0427404	0.00754465498045199	-5.66499	1.47030780000202e-08
rs6774354	3	49961780	A	G	-5.99412	34652	0.408219	-0.0463177	0.00766912972977358	-6.03949	1.54597507595576e-09
rs7627910	3	49971831	C	T	-5.41271	34652	0.437078	-0.0417069	0.00759923046358992	-5.48831	4.05796212590508e-08
rs11706185	3	49988065	A	G	-5.49406	34652	0.418821	-0.0421859	0.00764018753519211	-5.52158	3.35972517196219e-08
rs11709503	3	49991167	T	G	-5.52378	34652	0.414821	-0.0424578	0.00765065233471198	-5.54956	2.86388270586142e-08
rs13077403	3	49996053	A	G	-5.52959	34652	0.417821	-0.0426919	0.00764275257868912	-5.58593	2.32454303926447e-08
rs13079006	3	49996924	T	G	-5.4538	34652	0.405821	-0.0422591	0.00767621787062783	-5.5052	3.68753704487902e-08
rs7648174	3	50008864	T	C	-5.55868	34652	0.416821	-0.0428423	0.00764535165905318	-5.6037	2.09818762500424e-08
rs2624819	3	50010571	T	G	-5.55868	34652	0.418193	-0.0428224	0.00764179441206208	-5.6037	2.09818762500424e-08
rs2681776	3	50020437	A	G	-5.48244	34652	0.421706	-0.0424064	0.00763297723218582	-5.55569	2.76520786362518e-08
rs13082703	3	50025006	C	T	-5.54709	34652	0.416821	-0.0428139	0.00764535165905318	-5.59999	2.14363493673363e-08
rs2624832	3	50030858	T	C	-5.58261	34652	0.41845	-0.0429961	0.00764113520124286	-5.62692	1.8345366537612e-08
rs17657664	3	50032008	G	T	-5.61183	34652	0.419078	-0.0431979	0.0076395338047117	-5.65452	1.56286370369434e-08
rs34312088	3	50032133	T	C	-5.54122	34652	0.420706	-0.0426742	0.007635444630085	-5.58897	2.28425688993744e-08
rs17657688	3	50033228	C	T	-5.52942	34652	0.422706	-0.0425531	0.00763054349400594	-5.57668	2.4515727703378e-08
rs6446191	3	50052834	C	T	5.45615204678363	34652	0.564896	0.042064178437709	0.00760312993551541	5.53248185871724	3.15731106575894e-08
rs6446192	3	50053111	C	T	5.47104069767442	34652	0.557524	0.0420863556857528	0.00758920976429213	5.54555177586112	2.93028605897427e-08
rs2624845	3	50062437	A	C	5.52050877192982	34652	0.569524	0.0425601318942305	0.00761277007786507	5.59062357839738	2.26255591243222e-08
rs2526750	3	50070279	G	A	5.50881871345029	34652	0.559268	0.0423745681037002	0.00759234479565661	5.58122282959826	2.38833422418875e-08
rs6446195	3	50070853	G	A	5.4972514619883	34652	0.569896	0.0424099046444441	0.00761357543530341	5.57030070888817	2.54300045519796e-08
rs7624030	3	50071279	C	A	5.42662573099415	34652	0.568268	0.0418829671259676	0.00761008451371925	5.5036139283949	3.72083889679118e-08
rs7634441	3	50071677	A	G	5.44436257309942	34652	0.565268	0.0419761610554002	0.00760387896487542	5.52036154827037	3.38302860149776e-08
rs9844201	3	50072152	C	A	5.40145930232558	34652	0.561896	0.0416318181214704	0.00759725355069096	5.47985108614468	4.25683960330827e-08
rs12488521	3	50072987	C	T	5.43623756906077	34652	0.510781	0.0415688224752511	0.00754056999168465	5.51268969336417	3.53390976520246e-08
rs9682295	3	50081107	C	T	5.39198830409357	34652	0.566896	0.0416186213039897	0.00760721002192805	5.47094416796993	4.47644315751962e-08
rs2624824	3	50088266	C	T	5.48239880952381	34652	0.516922	0.041354994538027	0.00754313816218924	5.48246547376305	4.19438877454358e-08
rs6446197	3	50088943	G	A	5.90703488372093	34652	0.592294	0.0453969345204151	0.00767062907408352	5.91828050632719	3.25324787494208e-09
rs2624823	3	50089690	T	G	5.52368452380952	34652	0.508153	0.0416307248889533	0.00753981933905557	5.52144859404123	3.36216182703832e-08
rs6762477	3	50093209	A	G	5.41150588235294	34652	0.571153	0.0418090168144581	0.00761633049199541	5.48939109961135	4.03321689378444e-08
rs2624815	3	50098112	G	A	5.45854705882353	34652	0.570524	0.0421225602743541	0.00761494535586446	5.5315643521873	3.17387379638196e-08
rs6793528	3	50100188	A	C	5.53531764705882	34652	0.567896	0.0426595860389989	0.00760929904292422	5.60624386009215	2.06764590228298e-08
rs2624822	3	50107219	C	T	5.55285882352941	34652	0.568524	0.0427931031801949	0.00761062768800649	5.6228086479164	1.87877475365806e-08
rs3774734	3	50108792	A	C	5.54120588235294	34652	0.569896	0.0427259053901935	0.00761357543530341	5.61180561659343	2.00226283140137e-08
rs2240327	3	50113034	G	A	5.46076047904192	34652	0.509781	0.0411850519210507	0.00754025976819157	5.46202029998873	4.70746232903902e-08
rs7061	3	50114515	T	C	5.96476470588235	34652	0.591409	0.0458000775148928	0.00766804825924724	5.97284680096536	2.33148823139521e-09
rs2526743	3	50115245	A	G	5.46118562874252	34652	0.511781	0.0411917508029872	0.00754091043368653	5.46243734960393	4.69641302271281e-08
rs2624816	3	50117312	G	T	5.46731736526946	34652	0.511781	0.041235410836342	0.00754091043368653	5.46822710585932	4.5455923206915e-08
rs34831713	3	50118748	C	T	5.45485628742515	34652	0.511409	0.0411459734623409	0.00754078025874407	5.45646100940671	4.85717871230575e-08
rs10049087	3	50123417	G	A	5.47912574850299	34652	0.509781	0.0413064274545037	0.00754025976819157	5.47811729627062	4.29875146295622e-08
rs2526754	3	50125996	A	G	5.47921556886228	34652	0.511781	0.0413647944523397	0.00754091043368653	5.48538466490148	4.12570663403982e-08
rs2247510	3	50126215	A	C	6.00564705882353	34652	0.588781	0.0461144856185263	0.00766054592455349	6.01973881139733	1.746987357989e-09
rs2240326	3	50128386	A	G	5.49123952095808	34652	0.509781	0.0414466927249157	0.00754025976819157	5.49671947639757	3.86921458307977e-08
rs2624853	3	50128893	G	A	5.47912574850299	34652	0.511781	0.0413667057945622	0.00754091043368653	5.48564	4.1197949269543e-08
rs6808044	3	50136165	G	A	5.95894117647059	34652	0.591409	0.0458039278618469	0.00766804825924724	5.9733489296458	2.32432022951656e-09
rs1061474	3	50144951	C	T	5.95311764705882	34652	0.591781	0.0457689368130995	0.00766912972977358	5.96794400744226	2.40261784039567e-09
rs1138536	3	50153356	C	T	6.02929411764706	34652	0.591781	0.0462373598462396	0.00766912972977358	6.02902304113256	1.64953772124692e-09
rs2624826	3	50155468	G	T	5.97652941176471	34652	0.591781	0.0458919025764365	0.00766912972977358	5.9839778688672	2.17752914168889e-09
rs2624829	3	50156695	G	A	5.94723529411765	34652	0.590409	0.0456419427316818	0.00766516509092162	5.95446310552902	2.6092698103885e-09
rs2856238	3	50158191	C	T	5.93552941176471	34652	0.590409	0.0456267245246652	0.00766516509092162	5.95247773315464	2.64113077609521e-09
rs2856237	3	50158774	G	A	5.96482352941176	34652	0.590409	0.0457837338801784	0.00766516509092162	5.97296122615848	2.3298528937057e-09
rs2624848	3	50165101	C	T	5.96491228070175	34652	0.590409	0.0457801006023097	0.00766516509092162	5.97248722751324	2.33663445021028e-09
rs4688686	3	50169715	T	C	5.60952662721894	34652	0.506037	0.042274092159901	0.00753936647760458	5.60711464092835	2.05727401202683e-08
rs7428430	3	50174184	T	C	5.97065088757397	34652	0.522781	0.0443360130869721	0.00754665401080202	5.87492324724455	4.23039304782749e-09
rs75774207	4	123055086	A	C	5.49684848484849	34652	0.094461	0.0722792960216518	0.0128882321759917	5.60816216178151	2.04486388489715e-08
rs45528737	4	123275555	T	C	5.56006666666667	34652	0.111833	0.0667730656767074	0.0119602675847516	5.58290733911655	2.36530780796165e-08
rs151275015	4	123308465	A	G	5.44819397993311	34652	0.110833	0.0659083724993571	0.0120073449615808	5.48900466424845	4.04204951847262e-08
rs192234288	5	40225134	A	G	5.80515590200445	34652	0.00989854	0.211492863544536	0.038075689674699	5.55453795719613	2.78347027285202e-08
rs143291958	5	40260521	A	G	6.0315451577802	34652	0.0090907	0.221505127689621	0.0397152760027705	5.57732817151188	2.44240840215501e-08
rs4245975	5	40288878	T	C	-5.85047	34652	0.199565	-0.0581414	0.00943122219618548	-6.16478	7.05795797947217e-10
rs62358226	5	40289738	C	A	8.82726907630522	34652	0.140037	0.100588083048806	0.0108620530118349	9.26050378682634	2.03469891971367e-20
rs76922750	5	40290794	A	C	6.19	34652	0.0164049	0.173685176973019	0.0296741459410424	5.85308090477491	4.82549235052456e-09
rs12518811	5	40291597	A	G	-5.85934	34652	0.199937	-0.0581334	0.00942463460211722	-6.16824	6.90524819055814e-10
rs957693	5	40293104	A	C	-5.84906	34652	0.199937	-0.0580704	0.00942463460211722	-6.16156	7.20340416432663e-10
rs6878901	5	40293177	T	C	-5.52128	34652	0.158308	-0.0599783	0.0103263102574207	-5.8083	6.31108670605843e-09
rs13165828	5	40293865	A	G	5.31260663507109	34652	0.785692	0.0520003674198078	0.00918602965284186	5.66080988032959	1.50660267226791e-08
rs62358227	5	40294985	G	A	8.81573221757322	34652	0.147781	0.0982143946251684	0.0106215596764459	9.24670176668741	2.31526658671457e-20
rs62358228	5	40295128	G	A	4.78720297029703	34652	0.056974	0.0907143271164259	0.016261964596205	5.57831291414788	2.42862486874177e-08
rs348586	5	40295374	G	A	5.50201716738197	34652	0.840063	0.0595451495379717	0.0102835437250801	5.79033367580762	7.02467297428433e-09
rs348588	5	40295413	C	T	5.46789699570815	34652	0.840063	0.0592138423931644	0.0102835437250801	5.75811646025776	8.50576672446941e-09
rs62358229	5	40296643	T	C	8.81581589958159	34652	0.147781	0.0982088258204422	0.0106215596764459	9.24617747412627	2.32664688022823e-20
rs149053223	5	40298431	A	G	-5.53004	34652	0.158308	-0.0602443	0.0103263102574207	-5.83406	5.40946576007656e-09
rs348579	5	40300299	C	T	5.51519313304721	34652	0.839692	0.0596167847044886	0.0102739061568258	5.80273790654397	6.52407292054555e-09
rs10043778	5	40300344	A	G	5.93415094339623	34652	0.798435	0.0586818654222022	0.00939606160660843	6.24536831271202	4.2280262311397e-10
rs189434	5	40301253	T	C	5.6137339055794	34652	0.838063	0.0603258505334919	0.0102320304030603	5.89578491825521	3.7290444915863e-09
rs7737912	5	40301567	T	G	8.84531380753138	34652	0.147409	0.0985967229006446	0.0106326331079798	9.27302972832265	1.80931978227123e-20
rs348576	5	40301575	G	A	5.1904329004329	34652	0.834692	0.0557720786768913	0.0101475953064999	5.49608818565789	3.88308382500508e-08
rs348574	5	40302138	T	C	5.34043103448276	34652	0.834692	0.0572093351148435	0.0101475953064999	5.63772336074529	1.72313027180026e-08
rs348573	5	40303224	C	T	5.51519313304721	34652	0.839692	0.0596165930971504	0.0102739061568258	5.80271925664243	6.52479887396731e-09
rs348571	5	40303985	A	G	5.51948497854077	34652	0.839692	0.0596584407928336	0.0102739061568258	5.80679245869863	6.36809917338265e-09
rs979256	5	40304217	C	T	-5.54931	34652	0.158937	-0.0601565	0.01030970955754	-5.83494	5.38110656683822e-09
rs12519882	5	40305221	C	A	-5.89207	34652	0.161937	-0.0630148	0.0102320304030603	-6.15858	7.33993739356619e-10
rs180900	5	40306301	G	A	5.51081545064378	34652	0.840063	0.0596436158872453	0.0102835437250801	5.79990881370814	6.63509899932757e-09
rs348569	5	40306525	C	T	5.53227467811159	34652	0.840063	0.0598519638478134	0.0102835437250801	5.8201691409006	5.87881055256042e-09
rs348568	5	40306743	C	A	5.4937339055794	34652	0.840063	0.05947099171226	0.0102835437250801	5.78312236541753	7.3326684096755e-09
rs4340954	5	40306777	T	C	-5.43768	34652	0.158308	-0.0591742	0.0103263102574207	-5.73043	1.00174557955563e-08
rs111467394	5	40307660	T	C	8.88247899159664	34652	0.147781	0.0988758976125317	0.0106215596764459	9.30898103710664	1.29064557857335e-20
rs348566	5	40307979	G	A	5.52133620689655	34652	0.840063	0.0597457369946419	0.0102835437250801	5.80983935031368	6.25328186386447e-09
rs62358233	5	40309656	T	C	8.87443514644352	34652	0.147781	0.0987965756185596	0.0106215596764459	9.30151301956606	1.38461109165599e-20
rs16869807	5	40309999	A	G	8.85731092436975	34652	0.147781	0.0986052561791431	0.0106215596764459	9.28350065177408	1.63999834058437e-20
rs348564	5	40310832	C	T	5.56206008583691	34652	0.840063	0.0601411661907839	0.0102835437250801	5.84829197002469	4.96646252513466e-09
rs1445000	5	40310879	A	C	5.88823255813954	34652	0.804063	0.058910243934869	0.00949663910573656	6.20327289254191	5.53008233519546e-10
rs348563	5	40311900	A	G	5.56210300429185	34652	0.840063	0.0601407220419733	0.0102835437250801	5.84824877977602	4.9677519557833e-09
rs348562	5	40312351	G	A	5.56206008583691	34652	0.840063	0.0601392310407718	0.0102835437250801	5.84810379072932	4.97208293863294e-09
rs348561	5	40312392	T	C	5.56210300429185	34652	0.840063	0.0601403199109362	0.0102835437250801	5.84820967545091	4.9689196834972e-09
rs348560	5	40312860	G	A	5.56206008583691	34652	0.840063	0.0601393713276103	0.0102835437250801	5.8481174326063	4.97167528418537e-09
rs184726	5	40313779	A	G	5.56210300429185	34652	0.840063	0.0600906824908776	0.0102835437250801	5.84338279656698	5.11512909751958e-09
rs171173	5	40313846	A	G	5.58360515021459	34652	0.841063	0.060345317254217	0.01030970955754	5.85325094925528	4.82055907283518e-09
rs62358251	5	40315365	T	C	8.93732217573222	34652	0.147781	0.0994598841720353	0.0106215596764459	9.36396228066155	7.680125491215e-21
rs7733749	5	40318419	G	A	6.08943396226415	34652	0.797435	0.0599032508007488	0.00937871523097074	6.38714891384419	1.69007044269619e-10
rs35828468	5	40318425	T	C	9.40673728813559	34652	0.152153	0.102776962241646	0.0104948007206393	9.79313137785666	1.20504893510501e-22
rs7716277	5	40318639	C	T	6.08431924882629	34652	0.799435	0.0600785650793307	0.0094135632984193	6.38212791211792	1.74643987181308e-10
rs1963925	5	40319130	A	C	-5.86924	34652	0.158565	-0.0632522	0.0103195140788667	-6.12938	8.82219711253526e-10
rs1445002	5	40319877	A	C	9.75831967213115	34652	0.136153	0.11240176463342	0.0109911004762483	10.2266160587212	1.50693211979342e-24
rs348601	5	40320006	C	T	-10.1382	34652	0.381386	-0.0826598	0.00776034367041466	-10.6516	1.71464965584887e-26
rs73099712	5	40320687	C	A	9.67217213114754	34652	0.136153	0.111559908074329	0.0109911004762483	10.1500216757557	3.31289834021185e-24
rs371958	5	40320945	T	G	-5.59084	34652	0.201308	-0.0566106	0.00940054463749635	-6.02206	1.72215154348342e-09
rs437342	5	40320992	T	C	-5.59084	34652	0.201308	-0.0566107	0.00940054463749635	-6.02207	1.72199759163233e-09
rs348599	5	40321158	A	G	-5.9102	34652	0.226193	-0.0569732	0.00900984444268515	-6.32344	2.55808858137787e-10
rs73099715	5	40321481	A	G	9.65967213114754	34652	0.136153	0.111416931927744	0.0109911004762483	10.1370133198686	3.78494954855139e-24
rs348597	5	40322184	A	C	-5.93559	34652	0.225193	-0.0572683	0.0090239979729894	-6.34623	2.20658812439276e-10
rs1842074	5	40323357	G	A	10.3331609195402	34652	0.617985	0.0843784103490053	0.00775789728646621	10.876453661768	1.49257396506231e-27
rs348596	5	40323418	G	A	-5.5099	34652	0.228937	-0.0530292	0.00897160769220993	-5.91078	3.40498172509506e-09
rs348595	5	40323714	G	A	-10.3449	34652	0.380386	-0.0844083	0.00776426459344698	-10.8714	1.57799054182499e-27
rs78077440	5	40323767	A	G	-6.99169	34652	0.154821	-0.0751469	0.0104203886517947	-7.21153	5.53273255996982e-13
rs78951062	5	40323887	A	C	-7.01669	34652	0.154821	-0.0753865	0.0104203886517947	-7.23451	4.67197612459657e-13
rs348594	5	40323938	G	A	-10.3219	34652	0.376386	-0.0843511	0.00778033938072256	-10.8416	2.18677270995001e-27
rs348593	5	40324532	A	G	-6.00956	34652	0.219565	-0.0581605	0.00910590835786169	-6.38711	1.69046379755016e-10
rs12173214	5	40325235	A	G	-5.98034	34652	0.218565	-0.0580053	0.00912087412239159	-6.35962	2.02248581273723e-10
rs2034185	5	40325658	T	G	-6.0002	34652	0.219565	-0.0581133	0.00910590835786169	-6.38194	1.74862832374875e-10
rs4957129	5	40325900	T	G	-6.06371	34652	0.218565	-0.058708	0.00912087412239159	-6.43667	1.22126590162019e-10
rs36120539	5	40325997	A	G	-6.06371	34652	0.218565	-0.0587179	0.00912087412239159	-6.43775	1.21254293707745e-10
rs6865331	5	40326099	G	A	9.71733606557377	34652	0.134153	0.112344916587806	0.0110599312524704	10.1578313665116	3.05802574173282e-24
rs12374574	5	40326784	T	G	9.7265306122449	34652	0.133153	0.112672884176955	0.0110949793204391	10.1553036668928	3.13831660739549e-24
rs433817	5	40327301	C	T	-6.00971	34652	0.219565	-0.0581577	0.00910590835786169	-6.38681	1.69383310274166e-10
rs422083	5	40328070	G	A	-5.96098	34652	0.219565	-0.0577392	0.00910590835786169	-6.34085	2.28500738506357e-10
rs75239587	5	40330302	A	G	-6.90324	34652	0.152821	-0.0749508	0.010475966251964	-7.15455	8.39463649274874e-13
rs348603	5	40331084	T	C	-9.71734	34652	0.865847	-0.112349	0.0110599312524704	-10.1582	3.04564392000172e-24
rs348604	5	40331364	A	G	-9.75008	34652	0.865847	-0.112691	0.0110599312524704	-10.1891	2.21701790387405e-24
rs348605	5	40331465	G	T	-5.93678	34652	0.218937	-0.0576395	0.00911529201640081	-6.32339	2.55894165002103e-10
rs348606	5	40331707	C	T	-5.89335	34652	0.217937	-0.0573482	0.00913033781293442	-6.28106	3.3626328729921e-10
rs78412068	5	40332809	G	T	-6.60422	34652	0.17045	-0.0687128	0.0100242851857763	-6.85463	7.14953805225605e-12
rs73099728	5	40332998	C	T	9.83594262295082	34652	0.134153	0.113588125686619	0.0110599312524704	10.270237951185	9.59676610028287e-25
rs436695	5	40333672	T	C	-5.93185	34652	0.218937	-0.057547	0.00911529201640081	-6.31323	2.73267326188377e-10
rs394213	5	40333751	C	T	-5.94629	34652	0.218937	-0.0576712	0.00911529201640081	-6.32687	2.50190846563973e-10
rs78162562	5	40334428	C	A	-6.56087	34652	0.17045	-0.0682611	0.0100242851857763	-6.80957	9.78897636584697e-12
rs2371683	5	40336757	T	C	-5.8751	34652	0.213565	-0.057574	0.00919764712537395	-6.25964	3.85867182776315e-10
rs2888122	5	40336863	T	G	-5.84873	34652	0.218937	-0.0568315	0.00911529201640081	-6.23475	4.52509442717865e-10
rs11741377	5	40337079	T	C	9.80319672131147	34652	0.134153	0.113196238976136	0.0110599312524704	10.2348049361384	1.38473949448716e-24
rs150854215	5	40338977	G	A	9.80729508196721	34652	0.134153	0.113289220636424	0.0110599312524704	10.2432120101216	1.26950341475383e-24
rs139990068	5	40340145	A	G	-6.5737	34652	0.17045	-0.0683831	0.0100242851857763	-6.82174	8.99432580523401e-12
rs11746990	5	40341840	G	A	-5.91215	34652	0.219565	-0.0573179	0.00910590835786169	-6.29459	3.08222173939865e-10
rs11741089	5	40341898	A	C	-5.89811	34652	0.218565	-0.0572912	0.00912087412239159	-6.28133	3.35690765023604e-10
rs149368937	5	40341969	G	A	7.72367272727273	34652	0.107807	0.100484847036894	0.0121540302811111	8.26761532699646	1.36665017629643e-16
rs7726744	5	40343276	C	T	-5.91215	34652	0.219565	-0.0573618	0.00910590835786169	-6.2994	2.98793802451349e-10
rs13183025	5	40344664	T	C	-9.69531	34652	0.864847	-0.111806	0.0110253075646951	-10.1408	3.63954407728208e-24
rs148405881	5	40345665	A	G	7.01453	34652	0.0100635	0.257115450451234	0.0377654797463469	6.80821353728745	9.88181172217405e-12
rs73099741	5	40346691	T	G	9.79512295081967	34652	0.134153	0.113265231274764	0.0110599312524704	10.2410429765975	1.29829160204292e-24
rs1550762	5	40346836	G	T	-6.38817	34652	0.188565	-0.0629332	0.00963642153093929	-6.53077	6.54336375557846e-11
rs16869831	5	40347259	G	A	-6.39256	34652	0.188565	-0.0628405	0.00963642153093929	-6.52115	6.9772222926472e-11
rs6889364	5	40347469	A	G	9.79512295081967	34652	0.134153	0.113250257580572	0.0110599312524704	10.2396891079477	1.31658749548636e-24
rs16869833	5	40347574	A	C	-6.37895	34652	0.188565	-0.0628236	0.00963642153093929	-6.51939	7.05940843103784e-11
rs79605228	5	40347966	A	G	-5.22105	34652	0.107944	-0.0668013	0.0121472476932293	-5.4993	3.81310920089908e-08
rs62359774	5	40348218	A	G	-6.37895	34652	0.188565	-0.0628235	0.00963642153093929	-6.51939	7.05959626172513e-11
rs57869926	5	40349002	C	T	-6.39731	34652	0.188565	-0.062991	0.00963642153093929	-6.53676	6.28660162560211e-11
rs56041185	5	40349216	T	C	-6.37895	34652	0.188565	-0.062883	0.00963642153093929	-6.52555	6.77511599401905e-11
rs4286720	5	40349616	G	A	-6.37161	34652	0.190565	-0.0627907	0.00959755569314553	-6.54236	6.05558565778222e-11
rs62359777	5	40350759	G	A	-7.81326	34652	0.268219	-0.068985	0.00850820344617969	-8.10805	5.14366638709193e-16
rs57247844	5	40353512	A	C	-6.411	34652	0.189565	-0.06286	0.00961689841140288	-6.53641	6.30126541199046e-11
rs10044083	5	40353791	G	A	7.91656	34652	0.730781	0.0697320187529766	0.00849819560592083	8.20550879111245	2.29616387573999e-16
rs73082840	5	40354188	A	G	9.82312757201646	34652	0.134524	0.113428272003282	0.01104703676715	10.2677554528087	9.84689631065181e-25
rs73082842	5	40354365	T	C	9.81888888888889	34652	0.134524	0.113405862675365	0.01104703676715	10.2657269153475	1.0056073496876e-24
rs62359779	5	40355380	T	C	-6.49532	34652	0.188565	-0.0638727	0.00963642153093929	-6.62826	3.39659664470134e-11
rs62359780	5	40355737	G	A	-6.4633	34652	0.188565	-0.0634582	0.00963642153093929	-6.58525	4.54121456538647e-11
rs62359394	5	40356151	T	C	-6.45413	34652	0.190193	-0.063126	0.00960473025919936	-6.57239	4.95149909441092e-11
rs62359395	5	40356477	G	T	-6.34251	34652	0.188565	-0.0626359	0.00963642153093929	-6.49991	8.03665789533589e-11
rs62359396	5	40357971	C	A	-6.47908	34652	0.190193	-0.0635119	0.00960473025919936	-6.61256	3.77717196907727e-11
rs77269908	5	40358438	T	C	-6.50244	34652	0.190193	-0.0636804	0.00960473025919936	-6.63011	3.35440984199777e-11
rs12517783	5	40360140	T	G	-6.69009	34652	0.193193	-0.0648644	0.00954756619723797	-6.79382	1.09203204590074e-11
rs11743463	5	40360458	A	C	9.75615702479339	34652	0.134524	0.112697550024877	0.01104703676715	10.2016090287668	1.95014542298488e-24
rs62359397	5	40360783	A	C	-6.69435	34652	0.193193	-0.0649082	0.00954756619723797	-6.79841	1.05783451128337e-11
rs12523599	5	40361336	G	A	-6.68977	34652	0.193193	-0.0648694	0.00954756619723797	-6.79434	1.08808639611681e-11
rs12513399	5	40361668	G	A	-6.73493	34652	0.193821	-0.0652055	0.00953579804426339	-6.83797	8.03222738359561e-12
rs12518585	5	40361676	A	G	-6.73949	34652	0.193821	-0.0652475	0.00953579804426339	-6.84238	7.78896531676015e-12
rs4957277	5	40361734	G	A	-6.7394	34652	0.193821	-0.0652477	0.00953579804426339	-6.84239	7.78813015527155e-12
rs4957278	5	40361820	G	T	-6.73493	34652	0.193821	-0.0652075	0.00953579804426339	-6.83818	8.02043384035934e-12
rs56157819	5	40362387	G	A	-6.73493	34652	0.193821	-0.0652076	0.00953579804426339	-6.83819	8.02020481398507e-12
rs73082864	5	40362974	G	A	9.73119834710744	34652	0.134524	0.112467532566141	0.01104703676715	10.1807873854987	2.41598474905789e-24
rs59830931	5	40363541	C	T	-6.7394	34652	0.193821	-0.0652475	0.00953579804426339	-6.84237	7.78924287110653e-12
rs12514900	5	40363876	G	A	-6.74419	34652	0.193821	-0.0652906	0.00953579804426339	-6.84689	7.54701655027866e-12
rs12514679	5	40366803	G	T	-6.7394	34652	0.193821	-0.0652462	0.00953579804426339	-6.84223	7.7967605114977e-12
rs10941504	5	40367355	A	G	-6.74433	34652	0.193821	-0.0654149	0.00953579804426339	-6.85993	6.88937136915249e-12
rs56952742	5	40368332	G	A	-6.74419	34652	0.193821	-0.0652893	0.00953579804426339	-6.84676	7.5542618450897e-12
rs78004795	5	40368483	A	G	-5.23548	34652	0.108795	-0.0666899	0.0121054217504586	-5.5091	3.60680554528713e-08
rs7725523	5	40372223	G	A	8.25141361256545	34652	0.728153	0.0720172964142487	0.00847226646156597	8.50035781345543	1.89007186456312e-17
rs116437514	5	40372720	C	T	9.76884297520661	34652	0.133524	0.113226528491332	0.0110819264692537	10.2172243071161	1.66026893210429e-24
rs12515954	5	40373874	C	T	-6.7394	34652	0.192193	-0.0654559	0.00956644570968698	-6.84223	7.7967605114977e-12
rs59598251	5	40375006	A	G	-6.69009	34652	0.192193	-0.0651415	0.00956644570968698	-6.80938	9.80218069074477e-12
rs12517921	5	40375907	C	T	-6.7394	34652	0.192821	-0.0653746	0.00955456914137113	-6.84223	7.79693873014492e-12
rs56253044	5	40376129	A	G	-6.7486	34652	0.192193	-0.065666	0.00956644570968698	-6.8642	6.68664888832948e-12
rs12515934	5	40376930	T	C	-5.55503	34652	0.101167	-0.0692415	0.0125001222384214	-5.53927	3.03743396894088e-08
rs12516012	5	40377342	T	C	-6.74433	34652	0.192193	-0.0656308	0.00956644570968698	-6.86052	6.86106589611096e-12
rs17227583	5	40377866	C	T	9.75946058091286	34652	0.134524	0.112721073429015	0.01104703676715	10.2037384146496	1.90784367363324e-24
rs62359405	5	40380858	C	A	-6.74902	34652	0.193821	-0.0653329	0.00953579804426339	-6.85133	7.31686966617478e-12
rs1031168	5	40381620	C	T	8.25231578947368	34652	0.728153	0.0720073821213312	0.00847226646156597	8.49918760794284	1.90922124978437e-17
rs12520940	5	40382428	G	A	-6.74902	34652	0.193821	-0.0654572	0.00953579804426339	-6.86437	6.67867827677899e-12
rs16869876	5	40383139	T	C	-6.7486	34652	0.193821	-0.0654535	0.00953579804426339	-6.86397	6.69707870578657e-12
rs56353117	5	40383701	T	C	-6.7486	34652	0.193821	-0.0653708	0.00953579804426339	-6.8553	7.11610078566089e-12
rs10473187	5	40385134	T	C	10.7340462427746	34652	0.620357	0.086874357962215	0.00776720304577444	11.1847672128871	4.84174345462018e-29
rs1002922	5	40386555	C	T	-9.30601	34652	0.301617	-0.0789778	0.00821293645486292	-9.61627	6.82643821210341e-22
rs12519453	5	40387173	A	G	-9.29514	34652	0.301617	-0.0788938	0.00821293645486292	-9.60604	7.53933385071574e-22
rs1124233	5	40389287	A	G	9.70938	34652	0.134524	0.11207820756296	0.01104703676715	10.1455449027056	3.46837345390146e-24
rs12187530	5	40389852	A	C	9.73041493775934	34652	0.135153	0.11220902412774	0.0110253075646951	10.1774053439609	2.50142163394435e-24
rs2197428	5	40392200	C	T	-9.31705	34652	0.301617	-0.0790149	0.00821293645486292	-9.62078	6.5331048972485e-22
rs56284872	5	40392384	G	A	-9.31705	34652	0.301617	-0.0790637	0.00821293645486292	-9.62672	6.16656505208436e-22
rs4613763	5	40392728	C	T	9.73008298755187	34652	0.134524	0.112404649610931	0.01104703676715	10.175095093843	2.5614967204802e-24
rs10512734	5	40393605	G	A	-9.2788	34652	0.301617	-0.0787685	0.00821293645486292	-9.59078	8.74185060565559e-22
rs1992662	5	40393852	G	A	-9.30601	34652	0.301617	-0.078979	0.00821293645486292	-9.61641	6.81674737255477e-22
rs10512735	5	40394201	T	G	9.73435684647303	34652	0.134524	0.11246347205029	0.01104703676715	10.1804198194322	2.42512835104312e-24
rs6897633	5	40394671	C	A	9.02945147679325	34652	0.144781	0.101927193981992	0.0107122017597726	9.51505547298018	1.81615970159434e-21
rs16869930	5	40394954	A	G	-9.31131	34652	0.301617	-0.0790192	0.00821293645486292	-9.6213	6.50020277659804e-22
rs11749040	5	40396425	A	G	9.73561983471074	34652	0.134524	0.112393924965001	0.01104703676715	10.1741242773104	2.58716602760743e-24
rs16869934	5	40397352	T	C	-9.35462	34652	0.289617	-0.0801851	0.00831026542253465	-9.64892	4.96781409449485e-22
rs56131636	5	40397378	T	C	-9.34441	34652	0.289617	-0.0801049	0.00831026542253465	-9.63927	5.45744186668913e-22
rs55904678	5	40397400	C	T	-9.32253	34652	0.289617	-0.0799619	0.00831026542253465	-9.62207	6.45214387421472e-22
rs9292769	5	40397911	T	C	-9.37303	34652	0.290989	-0.0802753	0.00829866871228156	-9.67327	3.91655340448039e-22
rs6880778	5	40399096	G	A	10.855549132948	34652	0.620729	0.0877822335828457	0.0077686823468285	11.2995009531677	1.31965781267702e-29
rs4957130	5	40399541	A	C	-9.36038	34652	0.289617	-0.0802642	0.00831026542253465	-9.65844	4.5271525212158e-22
rs56694910	5	40401152	G	T	-9.39253	34652	0.289617	-0.080503	0.00831026542253465	-9.68717	3.4185826392422e-22
rs17234657	5	40401509	G	T	9.73119834710744	34652	0.134524	0.112401052555157	0.01104703676715	10.1747694811153	2.5700779847118e-24
rs6879283	5	40402233	C	T	9.73119834710744	34652	0.134524	0.112430614019417	0.01104703676715	10.1774454443517	2.50039129495893e-24
rs1025969	5	40402913	T	C	-9.36038	34652	0.289617	-0.0802642	0.00831026542253465	-9.65844	4.5271525212158e-22
rs1373694	5	40403193	A	G	9.73561983471074	34652	0.134524	0.112476734200763	0.01104703676715	10.1816203359827	2.39539039963495e-24
rs6896243	5	40406985	T	C	9.84215767634855	34652	0.134524	0.113611994444889	0.01104703676715	10.2843863779589	8.28682268814423e-25
rs10512737	5	40410043	A	G	9.77920833333333	34652	0.136524	0.112231084927323	0.0109785140662498	10.2227937451339	1.56756726241081e-24
rs11742570	5	40410584	C	T	10.8206358381503	34652	0.620729	0.0875441775922636	0.0077686823468285	11.268857920031	1.86979436932002e-29
rs11739261	5	40410739	A	G	9.77920833333333	34652	0.136524	0.112230909975665	0.0109785140662498	10.2227778093108	1.56782505257897e-24
rs6451493	5	40410935	T	G	10.8093641618497	34652	0.620729	0.0874639917666103	0.0077686823468285	11.2585362435776	2.10221417492804e-29
rs6451494	5	40411291	C	T	10.8095375722543	34652	0.620729	0.0874652230685131	0.0077686823468285	11.258694739169	2.098437150226e-29
rs6883964	5	40411910	G	A	10.8095375722543	34652	0.620729	0.0874648864572884	0.0077686823468285	11.2586514099132	2.09946903750559e-29
rs12515722	5	40412018	A	C	-9.29005	34652	0.291989	-0.0795456	0.00829029438200264	-9.59503	8.3892955442643e-22
rs12655810	5	40412195	C	T	10.8095375722543	34652	0.620729	0.0874648864572884	0.0077686823468285	11.2586514099132	2.09946903750559e-29
rs17235132	5	40412357	C	T	9.77908333333333	34652	0.136524	0.112229614198356	0.0109785140662498	10.2226597808325	1.56973568025842e-24
rs6888952	5	40412466	G	A	10.8095375722543	34652	0.620729	0.0874648864572884	0.0077686823468285	11.2586514099132	2.09946903750559e-29
rs55937028	5	40412509	A	G	-9.23757	34652	0.295989	-0.078817	0.00825744504475443	-9.54496	1.36154325677238e-21
rs10473190	5	40412607	A	C	10.4250574712644	34652	0.591985	0.083596786633304	0.00766972485414527	10.899580913665	1.15789362434868e-27
rs55782190	5	40413430	G	A	9.77908333333333	34652	0.136524	0.112229614198356	0.0109785140662498	10.2226597808325	1.56973568025842e-24
rs1445004	5	40414419	T	C	10.8151445086705	34652	0.620729	0.0875060156125949	0.0077686823468285	11.2639456353005	1.97704169318461e-29
rs1992661	5	40414989	A	G	9.14348066298342	34652	0.554011	0.0734468100116684	0.00758318991490897	9.68547680274602	3.47582856990844e-22
rs1992660	5	40415067	T	C	10.7863583815029	34652	0.620729	0.087295008619249	0.0077686823468285	11.2367844020404	2.69003163160351e-29
rs10071761	5	40415611	C	T	-9.15157	34652	0.292989	-0.0782178	0.00828198533372568	-9.44433	3.57686618989797e-21
rs75340110	5	40417049	G	A	9.85025	34652	0.136524	0.112967130614065	0.0109785140662498	10.2898379445857	7.83080550678846e-25
rs4957281	5	40417580	T	C	-9.15108	34652	0.291989	-0.0783068	0.00829029438200264	-9.4456	3.5337427874421e-21
rs2371720	5	40417841	T	C	10.451098265896	34652	0.617357	0.084581826006876	0.00775547005659488	10.9060863351476	1.07797895904869e-27
rs2197427	5	40418196	T	G	-9.01069	34652	0.292989	-0.0770923	0.00828198533372568	-9.30844	1.29727642846242e-20
rs6873829	5	40418264	G	T	10.2657225433526	34652	0.613985	0.0830791146885833	0.00774269637636981	10.7299977488637	7.35979685991588e-27
rs2197425	5	40418355	T	G	-9.0053	34652	0.299989	-0.0765594	0.00822560977812236	-9.30744	1.3094703485865e-20
rs4957286	5	40418521	G	A	-9.15157	34652	0.291989	-0.0783325	0.00829029438200264	-9.4487	3.43049297792e-21
rs6874571	5	40418741	C	T	9.73568965517241	34652	0.597498	0.0786278606275024	0.00768636406388957	10.229525946721	1.46233435197476e-24
rs138282823	5	40419595	G	A	9.80012	34652	0.136524	0.112447523912838	0.0109785140662498	10.242508524767	1.27877033941045e-24
rs12518497	5	40421487	T	G	-9.08086	34652	0.291989	-0.0777592	0.00829029438200264	-9.37955	6.62570122646116e-21
rs6897767	5	40422862	G	T	10.3409826589595	34652	0.610614	0.0835012736884997	0.00773035885656346	10.8017331714947	3.37766784106498e-27
rs6876242	5	40422938	C	A	10.4794219653179	34652	0.615357	0.0847028975313417	0.00774784120243526	10.9324514168822	8.06400220124016e-28
rs7716887	5	40423234	T	C	10.4453179190751	34652	0.617357	0.0845444042580925	0.00775547005659488	10.9012611280989	1.13670737775733e-27
rs7730591	5	40423280	A	G	10.4453179190751	34652	0.617357	0.0845217599314636	0.00775547005659488	10.898341340328	1.17377431763543e-27
rs11739725	5	40423459	G	A	9.79591666666667	34652	0.136524	0.112363948552997	0.0109785140662498	10.2348958952857	1.38343889592003e-24
rs4957288	5	40423840	A	C	-9.15108	34652	0.291989	-0.0783115	0.00829029438200264	-9.44616	3.51479926739399e-21
rs11740512	5	40424048	C	A	9.79591666666667	34652	0.136524	0.112403899410075	0.0109785140662498	10.2385348993292	1.33238677378939e-24
rs6896969	5	40424426	C	A	10.4447976878613	34652	0.617357	0.0845170655655772	0.00775547005659488	10.8977360429247	1.18160734387195e-27
rs1899983	5	40424977	G	A	10.468323699422	34652	0.617357	0.0847050277774566	0.00775547005659488	10.9219721253939	9.05088914664201e-28
rs6879489	5	40425190	G	T	10.4565895953757	34652	0.617357	0.0846192505005124	0.00775547005659488	10.9109118961211	1.02225717565774e-27
rs7703592	5	40425518	T	C	9.796	34652	0.136524	0.112408117426505	0.0109785140662498	10.238919105826	1.32710685306952e-24
rs57088267	5	40425545	T	C	-9.14595	34652	0.291989	-0.0782717	0.00829029438200264	-9.44136	3.67970676555867e-21
rs60823023	5	40425810	C	T	-9.15157	34652	0.291989	-0.0782936	0.00829029438200264	-9.44401	3.58786140228412e-21
rs957100	5	40426420	T	G	10.4394797687861	34652	0.617357	0.0845034882953221	0.00775547005659488	10.8959853727324	1.20455540000189e-27
rs56276612	5	40427385	T	G	9.22549180327869	34652	0.146409	0.103408123762526	0.0106626314780205	9.69818041406442	3.06923221942405e-22
rs1545334	5	40430118	G	A	9.05383783783784	34652	0.70564	0.0783018932933783	0.00827069884488734	9.46738537599901	2.86935822962269e-21
rs1373693	5	40431175	G	A	9.70124481327801	34652	0.136153	0.111586227807974	0.0109911004762483	10.1524163161925	3.23258909097317e-24
rs1373692	5	40431183	C	A	10.2719075144509	34652	0.619985	0.0834930609389105	0.00776572915072803	10.7514773330825	5.83199529022369e-27
rs1445001	5	40431664	G	A	10.2719075144509	34652	0.619985	0.0834974662487346	0.00776572915072803	10.752044608832	5.7962322149697e-27
rs4957291	5	40431949	A	G	-9.02189	34652	0.292989	-0.0772955	0.00828198533372568	-9.33297	1.02946489547088e-20
rs6861824	5	40432412	G	A	10.2774566473988	34652	0.619985	0.0835383821807351	0.00776572915072803	10.7573133905789	5.4742881701168e-27
rs56309786	5	40433227	T	C	9.67095833333333	34652	0.138153	0.110628823148194	0.0109239059668961	10.1272222118576	4.18365635760412e-24
rs6878370	5	40433552	A	G	10.1851445086705	34652	0.614985	0.0826554396874075	0.00774643915110914	10.6701205644367	1.40444034933567e-26
rs6878213	5	40433576	T	C	10.2079190751445	34652	0.613985	0.0827836718406404	0.00774269637636981	10.6918401312094	1.1114365065551e-26
rs12514415	5	40435036	T	C	-8.95763	34652	0.28136	-0.0777279	0.00838274642750396	-9.27236	1.82068886000544e-20
rs7734434	5	40436698	T	C	9.79663900414938	34652	0.136524	0.112466708326409	0.0109785140662498	10.2442559756019	1.25587388199494e-24
rs9292777	5	40437948	T	C	10.2776300578035	34652	0.619985	0.0835318978431264	0.00776572915072803	10.7564783965322	5.52410107946474e-27
rs73090828	5	40438097	A	C	9.77601659751037	34652	0.136524	0.112260894609218	0.0109785140662498	10.225509019871	1.52425048285817e-24
rs4631223	5	40438471	G	A	10.5827428571429	34652	0.605985	0.0852047657059553	0.00771411102896494	11.0453123355405	2.30963059208402e-28
rs4559043	5	40438631	T	G	9.81011494252874	34652	0.604242	0.0795051776711574	0.00770819857705341	10.3143655260565	6.06807725207155e-25
rs4551125	5	40438684	A	G	10.1072881355932	34652	0.576242	0.0808185967717964	0.0076280194294761	10.5949647243291	3.14459534935295e-26
rs4299771	5	40439775	T	C	-8.99435	34652	0.293989	-0.0769266	0.00827374108074553	-9.29768	1.43544867466443e-20
rs7713270	5	40440063	T	C	10.4825862068966	34652	0.619357	0.0850033726366526	0.00776325320486906	10.9494525546763	6.68504132569309e-28
rs10055349	5	40441718	A	G	6.08374384236453	34652	0.222179	0.0595643330259599	0.00906738099175375	6.56907800390544	5.06277592116893e-11
rs10213846	5	40442869	T	G	-8.32569	34652	0.326104	-0.0706228	0.00804078959503699	-8.78307	1.59077887753568e-18
rs10043846	5	40442902	G	A	8.29292817679558	34652	0.672896	0.070282840002093	0.00803445272009205	8.74768231896295	2.1777933271049e-18
rs9292778	5	40443296	G	A	-8.30945	34652	0.326104	-0.0705211	0.00804078959503699	-8.77042	1.77996928731713e-18
rs10059585	5	40443644	A	G	-8.30387	34652	0.326104	-0.0704797	0.00804078959503699	-8.76527	1.86334129901286e-18
rs76523431	5	40443657	G	A	7.33995677233429	34652	0.018974	0.194601166676167	0.0276282573897135	7.04356	1.87395192041927e-12
rs10044710	5	40444472	G	A	-8.18762	34652	0.331476	-0.0700697	0.00800734708887403	-8.75068	2.12076774698819e-18
rs114152040	5	40444986	A	G	7.19566866267465	34652	0.0336008	0.147840406795372	0.0209179976823477	7.06761751485094	1.57616257816716e-12
rs11957215	5	40445681	C	T	-8.28188	34652	0.326476	-0.0703005	0.00803842625642799	-8.74555	2.21922595342255e-18
rs60960096	5	40445914	G	A	-8.27094	34652	0.326476	-0.0702129	0.00803842625642799	-8.73466	2.44394309051751e-18
rs4957292	5	40446223	C	A	-8.26519	34652	0.326476	-0.0701667	0.00803842625642799	-8.72892	2.57126322514423e-18
rs4957294	5	40446549	A	G	-8.27344	34652	0.320476	-0.0705062	0.00807742705079087	-8.72879	2.5740936625128e-18
rs67224409	5	40446876	C	T	-8.26519	34652	0.326104	-0.0701853	0.00804078959503699	-8.72866	2.57708298415993e-18
rs61422440	5	40447157	A	G	-8.29807	34652	0.325476	-0.0704697	0.00804479555749819	-8.75967	1.95823870988883e-18
rs4957295	5	40447997	A	G	-8.28204	34652	0.327476	-0.0702353	0.00803210853003159	-8.74432	2.24363260189467e-18
rs6451502	5	40449149	A	G	-8.23773	34652	0.325476	-0.0700064	0.00804479555749819	-8.70207	3.25884003357767e-18
rs4331943	5	40450245	A	G	-8.31644	34652	0.325476	-0.0705971	0.00804479555749819	-8.77551	1.70137747713221e-18
rs10052696	5	40450762	T	C	-8.33322	34652	0.325476	-0.070665	0.00804479555749819	-8.78394	1.57848209716589e-18
rs10052842	5	40450848	A	G	-8.31128	34652	0.325476	-0.0705902	0.00804479555749819	-8.77464	1.71457309509839e-18
rs10036578	5	40451057	A	C	-8.31644	34652	0.325476	-0.0706129	0.00804479555749819	-8.77747	1.67196971704401e-18
rs114335875	5	40451190	T	C	7.67764462809917	34652	0.15955	0.0829659516721464	0.0102936371469123	8.0599258054315	7.63407696179265e-16
rs10036697	5	40451363	A	G	-8.30544	34652	0.325476	-0.0705278	0.00804479555749819	-8.76688	1.83679632396677e-18
rs6870757	5	40452107	T	C	8.21105555555556	34652	0.673153	0.0697222302450651	0.00803607637921286	8.67615325626042	4.09380405662824e-18
rs4559044	5	40452857	G	A	-8.23311	34652	0.326476	-0.0699085	0.00803842625642799	-8.69679	3.41409004716935e-18
rs4507534	5	40453033	T	C	-8.24422	34652	0.326476	-0.0699934	0.00803842625642799	-8.70735	3.11074533081617e-18
rs4498294	5	40453522	C	T	-8.30539	34652	0.328104	-0.0703737	0.00802816722031618	-8.76584	1.85382157813412e-18
rs4957297	5	40455074	A	G	-8.22811	34652	0.326476	-0.0698714	0.00803842625642799	-8.69217	3.555659723345e-18
rs4957298	5	40455245	T	G	-8.23906	34652	0.326476	-0.0699545	0.00803842625642799	-8.70252	3.24603886469292e-18
rs12520532	5	40455445	C	T	-8.23311	34652	0.326476	-0.0699089	0.00803842625642799	-8.69684	3.4126743642131e-18
rs13358164	5	40455962	A	G	-8.24422	34652	0.326476	-0.0699932	0.00803842625642799	-8.70733	3.11119349991505e-18
rs10065527	5	40456628	A	G	-8.22228	34652	0.326476	-0.0698271	0.00803842625642799	-8.68667	3.73221952858149e-18
rs7728925	5	40456652	C	T	8.22227777777778	34652	0.672524	0.0697724678564576	0.00803210853003159	8.68669386071943	3.73139920686943e-18
rs7709690	5	40456871	A	G	8.20005555555556	34652	0.673153	0.0696384469045359	0.00803607637921286	8.66572735479115	4.48639438119428e-18
rs11955354	5	40457459	A	G	-8.23322	34652	0.326476	-0.0699105	0.00803842625642799	-8.69703	3.40672364800662e-18
rs111293474	5	40457629	A	G	5.39061571125265	34652	0.046651	0.109422146634824	0.0178737946365951	6.12193151256148	9.24477618909259e-10
rs6874477	5	40457892	T	C	-8.23322	34652	0.326476	-0.0699103	0.00803842625642799	-8.69702	3.40721389222327e-18
rs6451507	5	40458688	A	G	-8.23322	34652	0.326476	-0.069909	0.00803842625642799	-8.69685	3.41209128595314e-18
rs10941507	5	40458916	C	T	-8.23883	34652	0.326476	-0.0699516	0.00803842625642799	-8.70216	3.25640270652755e-18
rs10941508	5	40459067	G	A	-8.24461	34652	0.326476	-0.0699955	0.00803842625642799	-8.70761	3.10347397596535e-18
rs4329064	5	40459315	G	A	-8.23883	34652	0.326476	-0.0699516	0.00803842625642799	-8.70215	3.25651302556934e-18
rs4527650	5	40460205	C	T	-8.23883	34652	0.326476	-0.0699514	0.00803842625642799	-8.70212	3.25739571074743e-18
rs4342370	5	40460902	G	A	-8.23883	34652	0.326476	-0.0699513	0.00803842625642799	-8.70212	3.25747847459236e-18
rs10941509	5	40462358	A	G	8.26519337016575	34652	0.677896	0.0696241587827624	0.00806665727323384	8.63110411468501	6.07625420510755e-18
rs10941510	5	40462426	C	T	8.22227777777778	34652	0.674524	0.0698747527260043	0.00804479555749819	8.68570894394915	3.76387509112368e-18
rs12153402	5	40463412	A	G	8.26661111111111	34652	0.673524	0.070095688292241	0.00803842625642799	8.72007605172572	2.78014990344018e-18
rs4957300	5	40463739	C	T	8.23905555555556	34652	0.673524	0.0698838421814339	0.00803842625642799	8.69372187442172	3.50755699105569e-18
rs4957303	5	40466277	C	T	8.21133333333333	34652	0.672524	0.0696249211656857	0.00803210853003159	8.66832425201454	4.38526402236737e-18
rs186583788	5	40467025	T	C	6.97777777777778	34652	0.0100886	0.253598663413283	0.0377189492380468	6.72337561189217	1.77562070655474e-11
rs4532399	5	40467272	C	T	8.24422222222222	34652	0.673524	0.0699311083938628	0.00803842625642799	8.69960190751788	3.33050450813717e-18
rs4523044	5	40468024	T	C	8.24988888888889	34652	0.673524	0.069903104064549	0.00803842625642799	8.69611810006349	3.43431006900657e-18
rs6872742	5	40470086	T	C	8.32211111111111	34652	0.676896	0.0699409683091472	0.00806011167441714	8.67741926345021	4.04850422183628e-18
rs4452593	5	40470163	G	A	5.54600917431193	34652	0.81232	0.0553657774888827	0.00965385185116354	5.73509707238875	9.7456512816293e-09
rs151272101	5	40471453	T	C	6.99430210325048	34652	0.0316034	0.145276081368424	0.0215466455908295	6.74239898530914	1.55792554358487e-11
rs6882977	5	40471460	G	A	7.51688888888889	34652	0.627409	0.0624628383084847	0.00779617623641509	8.0119838770098	1.1287266737455e-15
rs6877360	5	40473853	A	G	8.17222222222222	34652	0.665153	0.0689404867631641	0.00798710174829386	8.63147721611167	6.05646282495099e-18
rs7721742	5	40474477	G	A	7.91138888888889	34652	0.661781	0.0668025556337896	0.00796740791164668	8.3844779098279	5.09513875710341e-17
rs4495224	5	40477515	A	C	8.23883333333333	34652	0.673524	0.06988371621573	0.00803842625642799	8.69370620397829	3.50804103939596e-18
rs6880924	5	40477780	G	T	8.25577777777778	34652	0.673524	0.0700085864995948	0.00803842625642799	8.7092403744591	3.05917931427981e-18
rs6871834	5	40480187	A	G	8.2485635359116	34652	0.677524	0.0700597079138076	0.00806421613682336	8.68772695636173	3.69763196812636e-18
rs7717304	5	40481206	T	C	8.1665	34652	0.674153	0.0693429913250156	0.00804242650885121	8.62214796102881	6.57097232452204e-18
rs6882351	5	40481654	A	G	5.43724014336918	34652	0.895205	0.0671811878119061	0.0123067015780273	5.45891093449872	4.79063986443437e-08
rs10056760	5	40482599	T	C	8.27093922651934	34652	0.677524	0.0703265138339396	0.00806421613682336	8.72081212119427	2.76213429162997e-18
rs7720838	5	40486896	T	G	8.06426900584795	34652	0.588896	0.0660229478926804	0.00766086919001634	8.61820587913466	6.80113163051083e-18
rs7725052	5	40487270	T	C	8.27485380116959	34652	0.590896	0.0675974840581877	0.00766656482595474	8.81718026166557	1.17378189215446e-18
rs10073277	5	40488686	G	A	7.92823204419889	34652	0.677153	0.0678901126425522	0.00806178885109397	8.42122187724374	3.72577899418846e-17
rs9283753	5	40490609	T	C	8.16356725146199	34652	0.588896	0.0667636405010201	0.00766086919001634	8.71489107111065	2.91038361366764e-18
rs10440635	5	40490790	A	G	8.22198830409357	34652	0.591268	0.0672183947111934	0.00766763961406598	8.76650417788075	1.84299274414503e-18
rs7714574	5	40492655	T	C	8.08726744186047	34652	0.584896	0.0660563091927325	0.00764989396436722	8.63493134681592	5.8762317795421e-18
rs10041894	5	40493234	A	G	5.39484210526316	34652	0.726063	0.0483455878985252	0.00845202357382179	5.72000154475014	1.06523084719276e-08
rs10043340	5	40494967	A	C	6.79256830601093	34652	0.686666	0.0589597530183229	0.00812637139520784	7.25536037561509	4.00593820311619e-13
rs9687948	5	40496276	A	G	7.06551912568306	34652	0.688666	0.0611556972597769	0.00814058477733226	7.51244522753047	5.80330255925575e-14
rs9687958	5	40496423	T	G	7.05448087431694	34652	0.688666	0.0610731724708249	0.00814058477733226	7.50230777534377	6.27039291816086e-14
rs10076944	5	40496951	A	G	7.06021857923497	34652	0.688666	0.0611044122570556	0.00814058477733226	7.50614531123157	6.08938218147257e-14
rs4286721	5	40497604	A	G	7.07125683060109	34652	0.690666	0.0613115845383796	0.00815502567912123	7.51825769173868	5.55110093094347e-14
rs1553575	5	40502932	G	A	6.67587912087912	34652	0.687294	0.0572496680733112	0.00813081007798316	7.0410780136574	1.90758158430584e-12
rs1157159	5	40504348	C	T	6.69203296703297	34652	0.684294	0.0572239573054293	0.00810980508573677	7.05614459292896	1.71185699319029e-12
rs1157160	5	40504420	C	T	6.68148351648352	34652	0.686294	0.057243438986787	0.0081237525560599	7.04642818596024	1.83568795577744e-12
rs4957311	5	40506411	A	C	6.6907182320442	34652	0.682294	0.0576799947281465	0.00809607859926259	7.1244361107611	1.04507651917521e-12
rs7734013	5	40507243	A	G	6.74736263736264	34652	0.685294	0.0577211352717216	0.00811675101548434	7.11135960208795	1.14905313504929e-12
rs2055647	5	40507592	A	G	6.76384615384615	34652	0.685294	0.0578510753218874	0.00811675101548434	7.12736847681108	1.02305950622533e-12
rs4957135	5	40508137	G	A	6.76346153846154	34652	0.685294	0.0578445666905371	0.00811675101548434	7.12656660037827	1.02903458446641e-12
rs12697411	5	40508465	C	A	6.69203296703297	34652	0.686294	0.0573465506346891	0.0081237525560599	7.05912079903413	1.67559364597844e-12
rs13190206	5	40509263	T	C	6.74736263736264	34652	0.685294	0.0577206479777844	0.00811675101548434	7.11129956649781	1.14955316254973e-12
rs113233093	5	40509405	G	A	7.13757751937984	34652	0.028346	0.153757107093415	0.0227128423985721	6.76961097141597	1.29129137220634e-11
rs1553577	5	40510007	C	T	6.7360989010989	34652	0.685294	0.0576342521244438	0.00811675101548434	7.10065542413397	1.24166606726261e-12
rs7703539	5	40513314	T	C	6.72543956043956	34652	0.684666	0.0575215363533964	0.0081123824991101	7.0905848386348	1.33546416782186e-12
rs2036598	5	40513962	A	C	6.66281767955801	34652	0.682294	0.0575754810099919	0.00809607859926259	7.1115269329569	1.1476605873146e-12
rs77909621	5	40514563	C	T	6.93964912280702	34652	0.028718	0.148575138731866	0.0225695777727641	6.58298264273065	4.61102992778399e-11
rs6451513	5	40514752	A	G	6.68120879120879	34652	0.684922	0.0571957251243687	0.00811416065347756	7.04887758167023	1.8036674120131e-12
rs4957312	5	40515134	C	T	6.66472527472527	34652	0.684922	0.0570268596911319	0.00811416065347756	7.02806638006254	2.09415272498994e-12
rs4957313	5	40515522	A	G	6.67587912087912	34652	0.685294	0.0571495583567682	0.00811675101548434	7.04094018009717	1.90946977080378e-12
rs4957314	5	40515577	G	A	6.7360989010989	34652	0.685294	0.0576079404030031	0.00811675101548434	7.09741376729487	1.27113067675221e-12
rs4957316	5	40515839	C	T	6.75846153846154	34652	0.684666	0.0577357868594076	0.0081123824991101	7.11699514485924	1.10305370403301e-12
rs6896604	5	40516017	C	T	6.7360989010989	34652	0.685294	0.0575954889261542	0.00811675101548434	7.09587972038064	1.28531229144091e-12
rs6866402	5	40517331	C	T	6.73049450549451	34652	0.685294	0.0575583923394471	0.00811675101548434	7.09130934651598	1.32849007075118e-12
rs4957317	5	40517725	T	C	6.8178453038674	34652	0.682294	0.0587275050118841	0.00809607859926259	7.25382100628731	4.05175495163329e-13
rs10068204	5	40519351	C	T	6.76901098901099	34652	0.685294	0.0578452144732321	0.00811675101548434	7.12664640850516	1.02843837325731e-12
rs28548545	5	40520641	G	A	6.85736263736264	34652	0.686294	0.0585390033495732	0.0081237525560599	7.20590674637254	5.76588548893093e-13
rs1876144	5	40521550	A	G	6.76384615384615	34652	0.685294	0.0578047689794568	0.00811675101548434	7.12166344257481	1.06632184129394e-12
rs10941516	5	40522212	G	A	4.68844705882353	34652	0.486063	0.041454670003283	0.00754174729441816	5.49669305864501	3.86979400778653e-08
rs12186979	5	40524860	G	A	4.69418235294118	34652	0.485435	0.0414720154192362	0.00754201750219943	5.49879596635011	3.82393285462059e-08
rs1876141	5	40525735	A	G	6.68703296703297	34652	0.685294	0.0572097830407213	0.00811675101548434	7.04835998191668	1.81038792123869e-12
rs185789577	5	40525807	T	G	6.63888888888889	34652	0.0100017	0.233106420060768	0.0378807931683122	6.15368371578252	7.57035881459152e-10
rs150064688	5	40526195	G	A	7.12621621621622	34652	0.016602	0.196106928385476	0.0295004292385289	6.64759576207629	2.9791915644492e-11
rs1505994	5	40527024	C	T	6.78582417582418	34652	0.685294	0.0579426193916784	0.00811675101548434	7.1386468897643	9.42541136675624e-13
rs6873494	5	40528126	A	G	6.81340659340659	34652	0.685294	0.0581863158909873	0.00811675101548434	7.16867078711485	7.57294190820967e-13
rs954686	5	40529578	C	T	6.936	34652	0.028718	0.148496789766207	0.0225695777727641	6.57951120137505	4.7199735232811e-11
rs10043301	5	40530886	T	C	6.63122994652406	34652	0.712922	0.0580264476550952	0.00833205706812057	6.96424030472753	3.30180598848086e-12
rs6896271	5	40532180	T	C	6.60946524064171	34652	0.712922	0.0578661980529278	0.00833205706812057	6.94500740691404	3.78440468149991e-12
rs116154382	5	40533861	C	T	7.05712380952381	34652	0.027346	0.155520923808417	0.0231125097259763	6.72886353114766	1.7099333070461e-11
rs6451515	5	40535795	T	C	6.56171122994652	34652	0.71255	0.0574678639421642	0.00832883716776897	6.89986642607853	5.20514587830787e-12
rs6451516	5	40535816	A	G	6.57732620320856	34652	0.71055	0.0574720679158193	0.00831168549021258	6.91461051834739	4.69150536176046e-12
rs6451517	5	40536173	G	A	6.55598930481283	34652	0.71255	0.057478911576284	0.00832883716776897	6.90119285783573	5.15676663045032e-12
rs7732405	5	40536472	T	C	6.60225806451613	34652	0.703922	0.0572577652091273	0.00825672578993602	6.93468169657732	4.07136817338424e-12
rs1587960	5	40537221	G	T	6.55598930481283	34652	0.71255	0.0573976890833225	0.00832883716776897	6.89144089710875	5.52300682065152e-12
rs7700451	5	40537936	G	A	5.96225806451613	34652	0.672435	0.0508787625266686	0.00803154874099131	6.3348631960601	2.37551954554917e-10
rs2888140	5	40540119	T	C	6.55604278074866	34652	0.71255	0.0574232854447958	0.00832883716776897	6.89451411861107	5.40492178969986e-12
rs6451519	5	40540869	C	T	6.55598930481283	34652	0.71255	0.057420471368779	0.00832883716776897	6.89417624719395	5.41778205509069e-12
rs140904042	5	40543294	A	C	5.5926455026455	34652	0.63532	0.0463761393329054	0.00783106743077591	5.92207125565645	3.17911809417595e-09
rs6451522	5	40550381	T	C	6.53994652406417	34652	0.71255	0.0572966993343443	0.00832883716776897	6.87931558514214	6.01407965005648e-12
rs12656271	5	40550886	A	G	6.43336898395722	34652	0.708179	0.0562067760066384	0.00829169669372555	6.7786821060605	1.21277043850337e-11
rs6451523	5	40553935	T	C	6.57693121693122	34652	0.72355	0.0577479940478456	0.00842811842178939	6.85182518301458	7.2913628722585e-12
rs6451525	5	40554269	T	C	6.55544973544974	34652	0.72355	0.057573999175652	0.00842811842178939	6.83118061402705	8.42186183900748e-12
rs1995601	5	40554953	T	C	6.57693121693122	34652	0.72355	0.0577324712386422	0.00842811842178939	6.84998339479726	7.385856124282e-12
rs7735058	5	40555138	C	A	6.57164021164021	34652	0.72355	0.0576583976817639	0.00842811842178939	6.84119453432197	7.85355202236641e-12
rs12697413	5	40556327	G	A	6.55544973544974	34652	0.72355	0.0575740544358017	0.00842811842178939	6.8311871706684	8.42147686663967e-12
rs11750156	5	40561358	T	G	6.49989247311828	34652	0.71455	0.057104364076495	0.0083462591388453	6.84191122352276	7.81435131302687e-12
rs4016332	5	40565503	A	C	6.16107526881721	34652	0.685179	0.0529238580022604	0.00811594941062947	6.52096943001467	6.98544223679357e-11
rs10055860	5	40569953	T	C	6.54849462365591	34652	0.71255	0.0573598317845857	0.00832883716776897	6.88689556887454	5.70230500071801e-12
rs77097031	5	40570769	A	C	7.1886377245509	34652	0.016451	0.198662179820199	0.0296332338640661	6.70403307082528	2.02744346609826e-11
rs11742349	5	40572443	A	G	6.49467741935484	34652	0.71455	0.0570583413255826	0.0083462591388453	6.83639704643494	8.1209671264438e-12
rs10075020	5	40575839	C	T	6.55053475935829	34652	0.71255	0.0580374658293416	0.00832883716776897	6.96825555119934	3.20894948510056e-12
rs1948901	5	40577768	G	A	6.53779569892473	34652	0.71455	0.0573954755414364	0.0083462591388453	6.87679049818924	6.12160329138328e-12
rs9292781	5	40578557	G	A	6.59123655913979	34652	0.711179	0.0582819388132063	0.00831705080709019	7.00752468212911	2.42571236983031e-12
rs1122433	5	40578922	C	T	6.45454545454545	34652	0.71455	0.0567366133063851	0.0083462591388453	6.79784947514038	1.06192318900192e-11
rs7708395	5	40579871	G	A	6.54322580645161	34652	0.71455	0.0574383085908393	0.0083462591388453	6.88192250388068	5.90501371237425e-12
rs2036597	5	40588364	A	C	5.6775956284153	34652	0.656063	0.0499889903967572	0.00793525665658314	6.29960599387621	2.98403188856016e-10
rs13179528	5	40597313	G	A	6.6806914893617	34652	0.712922	0.0592211377865799	0.00833205706812057	7.10762508014581	1.18056731798021e-12
rs6897467	5	40599244	C	T	6.63101604278075	34652	0.712922	0.0581507897539829	0.00833205706812057	6.97916364213042	2.96942445191762e-12
rs112110624	5	40599930	A	G	6.42397748592871	34652	0.0286343	0.138067858934911	0.022601566084241	6.10877398585132	1.00399386556509e-09
rs906062	5	40601157	G	A	6.66118279569893	34652	0.708922	0.0587441161824912	0.00829792073770064	7.07937783926931	1.4480308127722e-12
rs2174550	5	40602383	T	C	5.19501026694045	34652	0.0453023	0.107559594509741	0.0181250885179076	5.93429347412413	2.95113547443603e-09
rs6878874	5	40602600	G	T	6.54811827956989	34652	0.70855	0.05781437417721	0.00829480000414617	6.96995396493121	3.17044712145752e-12
rs13163402	5	40607910	C	T	6.44075268817204	34652	0.709922	0.0559392110830246	0.00830635496885391	6.73450765020014	1.64485949648325e-11
rs10941518	5	40609047	G	A	5.25272277227723	34652	0.709692	0.0460056479397692	0.00830440924926366	5.53990615814707	3.02633772940442e-08
rs2055645	5	40616589	C	T	6.72089866156788	34652	0.030346	0.140492275969228	0.021974250792355	6.39349560978465	1.62135654433623e-10
rs1979937	5	40617402	C	A	6.34920634920635	34652	0.711179	0.0553260977402834	0.00831705080709019	6.65212934531055	2.88882644736121e-11
rs10214209	5	40618465	T	C	6.36529100529101	34652	0.71055	0.0554200152064979	0.00831168549021258	6.66772284294897	2.59802809045663e-11
rs80250173	5	40622604	T	C	6.04923228346457	34652	0.0345714	0.118662018081033	0.020632632205309	5.75118176392925	8.86217713258782e-09
rs4957138	5	40622940	A	G	6.40190476190476	34652	0.710179	0.0558913140201152	0.00830853324387591	6.72697723889012	1.73223824335123e-11
rs4957326	5	40622949	T	C	6.42343915343915	34652	0.70955	0.056024607306463	0.00830320972549514	6.74734339594465	1.50576616118065e-11
rs76504641	5	40624582	G	A	5.39358885017422	34652	0.107205	0.0739881324406663	0.0121839976050311	6.07256623311503	1.25882150820689e-09
rs74988785	5	40624810	C	T	4.8960594795539	34652	0.123833	0.063436837160841	0.0114435707009092	5.54344782925147	2.96573065370503e-08
rs35867196	5	40798608	A	C	6.00320388349515	34652	0.0213049	0.146625060797357	0.0261041612328776	5.61692289169155	1.9438811717401e-08
rs863241	5	40805847	T	G	-4.89016	34652	0.465565	-0.0418393	0.00755675935384154	-5.53667	3.08283065766513e-08
rs149619730	5	40825568	A	C	6.33676427525622	34652	0.0171536	0.175531436012842	0.0290303809758548	6.04647373242657	1.48050356938503e-09
rs143986990	5	40914884	A	G	6.12587554269175	34652	0.0170677	0.17076431307872	0.0291020710464763	5.86777184366047	4.4169046513896e-09
rs6873866	5	96247810	C	T	-6.07932	34652	0.528821	-0.0434275	0.00755137244117567	-5.75093	8.87512706159729e-09
rs4705885	5	130423559	A	G	5.30794054054054	34652	0.374205	0.0427271215417706	0.00778937052278206	5.48531122210761	4.12742113126883e-08
rs4706006	5	130461830	T	G	5.51630434782609	34652	0.369576	0.0443826534517919	0.0078091713227688	5.68340117246342	1.32042039841737e-08
rs139746351	5	130469087	A	G	5.49994505494505	34652	0.374576	0.0440225280349239	0.00778782089472674	5.65274017340747	1.57909921056506e-08
rs152815	5	131026218	A	G	5.43625966850829	34652	0.386576	0.0431691954097175	0.00774061334641689	5.57697348746924	2.44739152093035e-08
rs35403253	5	131080960	T	C	5.5932967032967	34652	0.382576	0.0445082460249481	0.00775572828702652	5.73875777719028	9.5373511746384e-09
rs35149731	5	131247790	A	G	5.5166797752809	34652	0.391948	0.0430501080799646	0.00772126775902847	5.57552327202047	2.46786911186169e-08
rs17132288	5	131336105	T	C	5.42031360946746	34652	0.422948	0.0422735767974853	0.00762995957728429	5.54047192115422	3.01657606922743e-08
rs10074490	5	131340032	T	C	5.60006470588235	34652	0.416948	0.0437360828848031	0.00764501968552541	5.72085942010197	1.05986565904834e-08
rs10040809	5	131343017	C	A	5.50902958579882	34652	0.426948	0.0428985584750308	0.00762059167886571	5.62929497902399	1.80947712568396e-08
rs4705908	5	131347520	A	G	5.73521764705882	34652	0.41632	0.0445289441566553	0.00764666662770291	5.82331443551267	5.76918649205818e-09
rs2069803	5	131400433	C	T	6.36458823529412	34652	0.428063	0.0487730766506218	0.00761807525123248	6.40228339077263	1.53070207220993e-10
rs10900804	5	131401845	T	C	6.34094117647059	34652	0.425692	0.0487611110002227	0.00762347574636896	6.39617841290405	1.59313844681069e-10
rs3091338	5	131402738	T	C	6.45858823529412	34652	0.426692	0.0495202668014374	0.00762117526092411	6.49772050976726	8.15461172451103e-11
rs721121	5	131406433	G	T	6.25917647058824	34652	0.434692	0.0478069078208956	0.00760395977382561	6.2871068815299	3.23436710208326e-10
rs4705916	5	131407493	A	C	6.40582352941176	34652	0.429063	0.0491609679103212	0.00761585336125226	6.4550833082529	1.08159387026969e-10
rs2069614	5	131407601	C	T	6.09970588235294	34652	0.435692	0.0470619194995833	0.0076019551638523	6.19076520253173	5.98728396231212e-10
rs2069616	5	131408077	G	A	6.14735294117647	34652	0.436692	0.0470106785520524	0.00759998303349628	6.18563	6.18551677970298e-10
rs1469149	5	131408842	C	A	6.49701754385965	34652	0.406807	0.0500197099456369	0.00767327888395642	6.51868786500384	7.09250684771403e-11
rs743564	5	131410879	C	T	6.83654970760234	34652	0.402807	0.052653952730047	0.00768541531395987	6.8511525505207	7.32573426505524e-12
rs3852206	5	131415436	A	G	6.90017647058824	34652	0.402807	0.052988695666471	0.00768541531395987	6.89470815848062	5.39754965853099e-12
rs7721882	5	131418948	G	A	6.50917159763314	34652	0.433063	0.0497502519733246	0.00760729502882691	6.53980840558992	6.15976939539708e-11
rs3864277	5	131420249	A	G	6.34337278106509	34652	0.431692	0.0488226765275534	0.00761016924303064	6.41545213626689	1.40405523956635e-10
rs6898270	5	131421190	T	C	6.51479289940829	34652	0.433063	0.0499294955180544	0.00760729502882691	6.56337046596099	5.26049341833592e-11
rs3846728	5	131436217	A	G	6.53547619047619	34652	0.455807	0.0461780386452507	0.007568437509232	6.10139656817177	1.05145671504464e-09
rs10065787	5	131436486	T	G	6.54184523809524	34652	0.455435	0.0463387224561165	0.00756894128363794	6.12221983493103	9.2280583168724e-10
rs27437	5	131436961	G	A	6.53233918128655	34652	0.473807	0.046113768128585	0.00754918260858306	6.10844518135724	1.00606402821219e-09
rs11749300	5	131462836	C	T	6.53898203592814	34652	0.456807	0.0463976857006997	0.00756710469561588	6.13149778773127	8.70555460022508e-10
rs715285	5	131485383	G	A	6.50892215568862	34652	0.457435	0.0461581180236131	0.00756628363271125	6.10050062411857	1.05736769423182e-09
rs74993771	5	131495729	T	G	6.49386904761905	34652	0.456435	0.0460774376442989	0.00756759685715476	6.08878069406342	1.13773840144818e-09
rs145060323	5	131496134	C	T	6.50005952380953	34652	0.456435	0.046121653698962	0.00756759685715476	6.0946235072441	1.09695313113401e-09
rs147237535	5	131496375	A	C	6.59388235294118	34652	0.446435	0.0468839329519747	0.00758245376475174	6.18321382583594	6.28095446950707e-10
rs35696821	5	131508017	T	C	6.35702380952381	34652	0.459807	0.0450735905984925	0.00756329316859809	5.95951916628496	2.52981192057641e-09
rs10478998	5	131516531	A	G	6.41642857142857	34652	0.456807	0.0454962419691683	0.00756710469561588	6.01237	1.82829138166182e-09
rs10076758	5	131524299	G	A	6.49410714285714	34652	0.458435	0.04576401469656	0.00756500156208417	6.04943889581326	1.45351180315164e-09
rs2278398	5	131530441	G	A	6.48214285714286	34652	0.458807	0.0457399190744346	0.00756453257248752	6.0466286100469	1.4790817120968e-09
rs7701237	5	131534381	T	C	6.53547619047619	34652	0.458807	0.0461197819605095	0.00756453257248752	6.09684491653176	1.0818237906559e-09
rs3749756	5	131534499	T	C	6.52958333333333	34652	0.458807	0.0460816969144069	0.00756453257248752	6.09181023054984	1.11640980965265e-09
rs3805683	5	131535125	G	T	6.52994047619048	34652	0.458807	0.0460802481601888	0.00756453257248752	6.09161871121877	1.11774652505441e-09
rs4361509	5	131536753	A	G	6.70851190476191	34652	0.455179	0.0473754504374364	0.00756929047905444	6.25890241212603	3.87696370356763e-10
rs3805681	5	131537860	G	T	6.57113095238095	34652	0.459807	0.0463756634052197	0.00756329316859809	6.13167602675592	8.69580476065232e-10
rs10052046	5	131544466	T	G	6.60101190476191	34652	0.459807	0.0465601298913279	0.00756329316859809	6.15606573134572	7.45742816949142e-10
rs12653783	5	131545378	G	A	6.46757396449704	34652	0.456179	0.0456499138800402	0.00756793805695236	6.03201473591653	1.61928008212977e-09
rs3828675	5	131546868	A	G	6.60101190476191	34652	0.458807	0.0465816681950636	0.00756453257248752	6.15790437131342	7.37138419771354e-10
rs3792894	5	131547271	A	G	6.67238095238095	34652	0.459807	0.0470869553730905	0.00756329316859809	6.22572	4.79345514828734e-10
rs2301579	5	131553340	A	C	6.56195266272189	34652	0.462807	0.0463003031036542	0.00755976104615335	6.12457230076251	9.09275184616024e-10
rs6596070	5	131556174	C	T	6.42952941176471	34652	0.465807	0.0455467131466306	0.00755650716530088	6.02748229443611	1.66533487897569e-09
rs7733502	5	131556203	C	A	6.36458823529412	34652	0.466807	0.0450768670815818	0.0075554841823888	5.96611229584098	2.42973095845034e-09
rs72793278	5	131561372	A	C	6.06520710059172	34652	0.466435	0.0455504601486181	0.00755586113717642	6.0284935524424	1.65494998867511e-09
rs4705926	5	131561758	T	C	6.05934911242604	34652	0.466435	0.0454973864454713	0.00755586113717642	6.02146937582199	1.72840728486455e-09
rs72793280	5	131562900	T	C	6.12449704142012	34652	0.463435	0.0466205228433409	0.00755905691119854	6.16750520481911	6.9375829987997e-10
rs111547866	5	131564501	T	C	6.27064705882353	34652	0.459435	0.0476450797658506	0.00756375059823719	6.29913415930912	2.99312849483283e-10
rs112688207	5	131564636	T	C	6.29388235294118	34652	0.460435	0.0478526863049805	0.00756253069531605	6.32760225814602	2.48999958966449e-10
rs72793283	5	131566941	A	G	6.1303550295858	34652	0.464435	0.0466849554022792	0.00755796081691783	6.17692477285395	6.53621969354997e-10
rs11955347	5	131567924	A	G	6.11810650887574	34652	0.465435	0.0464500680178127	0.00755689557186254	6.14671296911468	7.9105087994985e-10
rs2089855	5	131573529	G	A	6.19613095238095	34652	0.464807	0.0471142001909398	0.00755756094442173	6.23404833085932	4.54532747090983e-10
rs12521097	5	131575338	A	G	5.88005389221557	34652	0.478063	0.0447500718471133	0.00754608323905409	5.93023830104514	3.02495342989122e-09
rs6863548	5	131575920	A	G	5.65686390532544	34652	0.565692	0.042287300366823	0.00760473819069673	5.56065170245509	2.68769109146439e-08
rs6863213	5	131575932	T	C	6.22636904761905	34652	0.465435	0.0473808891796854	0.00755689557186254	6.26988804187054	3.61307798536594e-10
rs11949055	5	131576737	C	T	6.17827380952381	34652	0.465807	0.0470317251182765	0.00755650716530088	6.2240032450765	4.84627047828095e-10
rs11952099	5	131576772	G	A	5.62734911242604	34652	0.568063	0.042115298634564	0.00760965109923366	5.53445855603094	3.12191235592302e-08
rs1588263	5	131577158	C	T	5.63320710059172	34652	0.568063	0.0421573897107592	0.00760965109923366	5.53998983146608	3.02489210349094e-08
rs2136188	5	131577514	T	C	5.62728402366864	34652	0.568063	0.0421148309559396	0.00760965109923366	5.5344	3.12300713487139e-08
rs2136187	5	131577894	C	T	5.64492307692308	34652	0.568063	0.0422451992462028	0.00760965109923366	5.55152906425069	2.83181621441047e-08
rs2136186	5	131578265	A	G	5.59768047337278	34652	0.566063	0.0418831605670529	0.00760549481838712	5.50696063401369	3.65081857513682e-08
rs4705928	5	131578637	T	C	6.28	34652	0.466179	0.0477706247576797	0.00755612302043035	6.32210786252644	2.5801916558322e-10
rs6890009	5	131580033	A	C	5.72189940828402	34652	0.567435	0.0427871960421505	0.00760833193937903	5.62372887816495	1.86878876165797e-08
rs6871350	5	131580220	C	T	5.68073372781065	34652	0.567435	0.0424934108621098	0.00760833193937903	5.58511526582763	2.33545262840926e-08
rs2171247	5	131580234	T	G	5.65095266272189	34652	0.568063	0.0422848376573151	0.00760965109923366	5.55673802989121	2.748628081072e-08
rs28472559	5	131581611	A	G	5.69826035502959	34652	0.567435	0.0426174386367337	0.00760833193937903	5.60141683831582	2.12606782942555e-08
rs3844312	5	131582356	T	C	6.25583333333333	34652	0.464807	0.0475891120466545	0.00755756094442173	6.29688763301079	3.03681250957218e-10
rs4705929	5	131584178	T	G	5.65095266272189	34652	0.567435	0.0422751491014772	0.00760833193937903	5.55642806311728	2.75351123723951e-08
rs7701414	5	131585958	G	A	6.25029761904762	34652	0.465807	0.0475046172712281	0.00755650716530088	6.28658403043235	3.24527392510455e-10
rs4330455	5	131586349	C	T	5.71005325443787	34652	0.566063	0.0426798999921867	0.00760549481838712	5.61171902832717	2.00326519444185e-08
rs3763112	5	131586480	G	A	5.71591715976332	34652	0.566435	0.0426306741972541	0.00760625799254495	5.60468422699273	2.08634975450382e-08
rs4594848	5	131586598	A	C	6.26767857142857	34652	0.464807	0.0476329905579816	0.00755756094442173	6.30269354204013	2.92516916266278e-10
rs7736284	5	131588151	C	T	5.58571597633136	34652	0.567435	0.0417910527165342	0.00760833193937903	5.49280092528995	3.95608653400543e-08
rs4705931	5	131588345	C	T	5.68073372781065	34652	0.567435	0.0424554213229434	0.00760833193937903	5.58012211628198	2.40349780762799e-08
rs17516457	5	131590387	C	T	7.46482352941176	34652	0.415294	0.0571280156843365	0.00764938635317166	7.46831354134042	8.12291114307065e-14
rs7720230	5	131592405	G	T	6.23839285714286	34652	0.465807	0.0474113345328271	0.00755650716530088	6.2742393404373	3.51347693886565e-10
rs7735891	5	131597005	T	C	6.53547619047619	34652	0.469179	0.0494934268501921	0.00755318061190792	6.55266031533306	5.65209872102768e-11
rs13357280	5	131600187	G	A	6.53595238095238	34652	0.46955	0.04959228510269	0.00755283593486151	6.5660482407393	5.16680833850758e-11
rs55722650	5	131607300	T	C	7.74723529411765	34652	0.419666	0.0592003937329857	0.00763804653221819	7.75072441405946	9.13697889015286e-15
rs10479000	5	131607402	C	T	6.56517857142857	34652	0.46955	0.049810379544158	0.00755283593486151	6.59492407537266	4.25473545230725e-11
rs7705189	5	131623358	G	A	6.70431952662722	34652	0.476179	0.0505378693657837	0.00754738715280177	6.69607485910178	2.14092081407045e-11
rs2087097	5	131625420	G	A	5.94121951219512	34652	0.77332	0.0532066699329115	0.00900299433993649	5.90988596948144	3.42344632150158e-09
rs156109	5	131626611	T	C	6.87760638297872	34652	0.70755	0.05716102937505	0.00828645582973699	6.89812756497422	5.26924215156509e-12
rs35260072	5	131630852	C	A	8.36452941176471	34652	0.433153	0.0622757132825538	0.00760710850037091	8.18651571481034	2.68897568992723e-16
rs6860806	5	131640536	G	A	7.0406432748538	34652	0.560666	0.0514625946273067	0.00759492837911727	6.77591572407797	1.23620727581162e-11
rs11950562	5	131652529	C	A	7.01778443113772	34652	0.484666	0.0519304548490281	0.00754236463783396	6.88516895464519	5.77189896003338e-12
rs56399423	5	131672657	C	T	8.29005917159764	34652	0.435153	0.0616574044263261	0.0076030316085961	8.10958149333686	5.07944042522268e-16
rs1050152	5	131676320	T	C	8.30183431952663	34652	0.435153	0.0617008374051831	0.0076030316085961	8.11529408024862	4.84609804724685e-16
rs11242109	5	131677047	T	G	6.92233532934132	34652	0.487922	0.0512715939336278	0.00754101736696341	6.79902875681529	1.05326794321266e-11
rs10075801	5	131677642	G	A	6.8994674556213	34652	0.477922	0.0511547218222852	0.00754617708516912	6.77889231128994	1.2110074757077e-11
rs10058074	5	131686146	A	G	7.22137724550898	34652	0.483666	0.0534230034894717	0.00754284283623003	7.08260859325725	1.41465824584086e-12
rs4705938	5	131694077	C	T	7.25119760479042	34652	0.482666	0.0535551278097057	0.00754335133512537	7.09964648740779	1.25076408984881e-12
rs2631360	5	131707429	A	G	-7.07772	34652	0.510706	-0.0525754	0.00754054567686365	-6.97237	3.11655509424015e-12
rs10060615	5	131708877	C	T	7.4488622754491	34652	0.479666	0.0552646786382407	0.00754505882393491	7.32461865809801	2.39578998412299e-13
rs200838	5	131710399	C	A	-7.1018	34652	0.510706	-0.0526726	0.00754054567686365	-6.98526	2.84335133332184e-12
rs17622208	5	131717050	A	G	7.38940119760479	34652	0.483666	0.0547431107542713	0.00754284283623003	7.25762314592151	3.93951281055456e-13
rs2073643	5	131723288	C	T	6.63028901734104	34652	0.537692	0.0479797260175419	0.00756032923427243	6.34624822951367	2.20629143748733e-10
rs11746555	5	131727033	A	G	8.30564705882353	34652	0.417781	0.0630492659234499	0.00764285588773043	8.24943801762204	1.59141122552029e-16
rs12517950	5	131731326	G	A	8.34694117647059	34652	0.416781	0.063334403999021	0.00764545633165386	8.2839272440551	1.19178434629392e-16
rs4705940	5	131737385	A	G	6.10873913043478	34652	0.832063	0.0568041940993541	0.0100837460467957	5.6332432248633	1.7685175804221e-08
rs13190001	5	131744482	T	C	7.44976331360947	34652	0.448409	0.0552142009971342	0.00757927132172251	7.28489569160666	3.21919277065564e-13
rs10071051	5	131752620	A	G	-5.90172	34652	0.223308	-0.0521448	0.00905100163426069	-5.76122	8.3507776470913e-09
rs2079054	5	131754462	T	C	-5.85197	34652	0.223937	-0.051581	0.0090419433798456	-5.70464	1.16592481904569e-08
rs2097731	5	131754699	T	C	-5.84754	34652	0.223937	-0.0515366	0.0090419433798456	-5.69972	1.2000399865519e-08
rs2285673	5	131755969	T	C	-5.83256	34652	0.223937	-0.0513403	0.0090419433798456	-5.67801	1.36269350617093e-08
rs10076733	5	131760731	T	G	-6.27493	34652	0.201193	-0.0569165	0.00940255399356315	-6.05331	1.41902691598958e-09
rs11242112	5	131767888	T	C	-6.45909	34652	0.205193	-0.058055	0.00933385581904746	-6.21983	4.97682606527199e-10
rs2158101	5	131769273	A	G	-6.31405	34652	0.202565	-0.0571128	0.00937871523097074	-6.08961	1.13182714634619e-09
rs2188962	5	131770805	T	C	8.04721893491124	34652	0.433524	0.0601371751508424	0.00760634238211408	7.90618830047039	2.65389649036888e-15
rs28655019	5	131770881	A	C	-6.31405	34652	0.202565	-0.0571123	0.00937871523097074	-6.08956	1.13219107138678e-09
rs11741543	5	131771315	T	G	-6.31405	34652	0.202565	-0.0571118	0.00937871523097074	-6.08951	1.13253259935362e-09
rs10062371	5	131778413	A	G	6.30622009569378	34652	0.796435	0.0568872028897858	0.00936152231472683	6.07670429843394	1.22677681287922e-09
rs17622378	5	131778452	G	A	7.99396449704142	34652	0.430781	0.0598494789575236	0.00761211316699542	7.86240005167275	3.76842232784814e-15
rs11743941	5	131779201	T	C	-6.32512	34652	0.203565	-0.0570415	0.00936152231472683	-6.09319	1.1068235068744e-09
rs11744116	5	131779760	T	C	-6.27766	34652	0.203565	-0.0566139	0.00936152231472683	-6.04751	1.4709966642595e-09
rs4540166	5	131779857	C	T	6.21057416267943	34652	0.796435	0.0560291818689423	0.00936152231472683	5.98505029260054	2.16323009286043e-09
rs4371745	5	131779955	C	T	6.19153110047847	34652	0.796435	0.0558608608095419	0.00936152231472683	5.96707019772477	2.4155150687776e-09
rs4643947	5	131780781	G	A	6.22473684210526	34652	0.796435	0.056144564001358	0.00936152231472683	5.99737543893215	2.00532074331058e-09
rs4235801	5	131782444	C	T	6.18172248803828	34652	0.795435	0.0556613831930367	0.00934448103337291	5.95660507996619	2.5753154953242e-09
rs4235802	5	131782837	A	C	6.22478468899522	34652	0.796435	0.05613560555241	0.00936152231472683	5.99641849532332	2.01716778733388e-09
rs7703152	5	131783213	T	C	6.22014354066986	34652	0.795807	0.0560286419461764	0.009350802792197	5.99185366126327	2.07462573364405e-09
rs11747902	5	131783715	A	G	-6.12843	34652	0.204565	-0.0551291	0.00934448103337291	-5.89964	3.64292684128093e-09
rs6867325	5	131784005	G	A	6.181	34652	0.796063	0.055746900158684	0.00935516534235308	5.95894333436358	2.53874103257484e-09
rs12521868	5	131784393	T	G	7.99402366863905	34652	0.429153	0.0598447173455216	0.00761565501130411	7.85811821264127	3.8994721091629e-15
rs10036896	5	131785178	T	C	-6.1669	34652	0.205565	-0.0553156	0.00932758959397326	-5.93032	3.02351701898625e-09
rs12515180	5	131785684	T	C	8.02970414201183	34652	0.429781	0.0600863663466357	0.00761427840542688	7.89127519999934	2.99114236909231e-15
rs113120136	5	131785977	G	A	-6.10933	34652	0.205565	-0.0548808	0.00932758959397326	-5.8837	4.01184294048361e-09
rs11951091	5	131786595	A	G	8.0115976331361	34652	0.429153	0.059956041319392	0.00761565501130411	7.87273599321368	3.46968338156456e-15
rs6866614	5	131787137	G	A	-8.04094	34652	0.572219	-0.0602403	0.00761870780187131	-7.9069	2.63887580880555e-15
rs59041913	5	131788135	T	C	-6.12357	34652	0.205565	-0.0551536	0.00932758959397326	-5.91295	3.36033285252681e-09
rs7713065	5	131788334	C	A	6.62975	34652	0.764179	0.0578899092616194	0.00887941619052606	6.51956255000023	7.05127306883734e-11
rs10066308	5	131790616	A	G	-5.63856	34652	0.283565	-0.0470568	0.0083629305526042	-5.62684	1.83543692804004e-08
rs4705950	5	131793286	T	C	8.12414201183432	34652	0.429153	0.0606713570714298	0.00761565501130411	7.9666630094685	1.63016410937137e-15
rs3857440	5	131794069	A	G	-6.62005	34652	0.235821	-0.0578109	0.00887941619052606	-6.51066	7.48209590611617e-11
rs72797303	5	131796163	C	T	8.11707602339181	34652	0.424781	0.060671501184001	0.00762560046879662	7.95629163005119	1.77272284656591e-15
rs2706396	5	131796809	C	A	-8.05276	34652	0.571219	-0.0601416	0.00761647658921943	-7.89624	2.87433209552457e-15
rs11745587	5	131796922	A	G	-7.03306	34652	0.332334	-0.0555603	0.00800214068428032	-6.94318	3.83373301685925e-12
rs6894249	5	131797547	G	A	-7.59114	34652	0.365591	-0.0594041	0.00782691801236033	-7.58972	3.20607295694888e-14
rs2522051	5	131797578	C	T	-6.31765	34652	0.445078	-0.0461332	0.00758471322419388	-6.08239	1.18406709079387e-09
rs2522052	5	131798487	T	C	-8.05276	34652	0.570847	-0.0601271	0.00761565501130411	-7.8952	2.89861426243664e-15
rs2706403	5	131799012	G	A	-8.19186	34652	0.542847	-0.0607367	0.0075666508059901	-8.02689	9.99729414513971e-16
rs3749833	5	131799626	C	T	-6.47505	34652	0.235821	-0.0565523	0.00887941619052606	-6.36892	1.90367943433082e-10
rs11748326	5	131799959	T	C	-5.99538	34652	0.207565	-0.053816	0.00929424922302069	-5.79025	7.02833612710271e-09
rs2706336	5	131799961	C	T	-8.04712	34652	0.569847	-0.0600662	0.00761346909286545	-7.88946	3.03489733005362e-15
rs10077785	5	131801158	T	C	-6.01919	34652	0.207565	-0.0540209	0.00929424922302069	-5.81229	6.16233022779031e-09
rs10067603	5	131803868	G	A	-6.0767	34652	0.208565	-0.0542698	0.0092777968573298	-5.84943	4.93260052824912e-09
rs10060626	5	131803967	G	T	-6.05706	34652	0.207565	-0.0535144	0.00929424922302069	-5.75779	8.52198775334701e-09
rs2248116	5	131804347	A	C	-8.08247	34652	0.571847	-0.0603441	0.00761787392737946	-7.92139	2.34878773610452e-15
rs10039559	5	131804507	C	T	-6.08593	34652	0.208565	-0.0543506	0.0092777968573298	-5.85814	4.6808087712059e-09
rs3846730	5	131806780	T	C	-6.17124	34652	0.211193	-0.0548886	0.00923523737261511	-5.94339	2.79185886001186e-09
rs2548993	5	131808869	A	G	6.6649	34652	0.752922	0.057612507809692	0.00873939095807602	6.59227949476875	4.33124207351724e-11
rs2057656	5	131809305	C	T	6.5473631840796	34652	0.760179	0.0566666108898796	0.0088281897963398	6.41882562531378	1.37329599896754e-10
rs2057657	5	131809316	G	A	-6.0859	34652	0.209565	-0.0542848	0.00926148746402927	-5.86135	4.59114107512773e-09
rs11741255	5	131811182	A	G	8.26589595375723	34652	0.432781	0.0614493675702128	0.0076078811990939	8.07706718363733	6.63429996755434e-16
rs2070729	5	131819921	A	C	-7.01776	34652	0.425078	-0.0517027	0.00762490473666527	-6.78077	1.19540264669403e-11
rs17622656	5	131820997	A	G	7.71258620689655	34652	0.385294	0.056639023221535	0.00774539108185193	7.31260986346381	2.62002901558457e-13
rs2070721	5	131825842	G	T	-6.97099	34652	0.424706	-0.051373	0.00762577662424085	-6.73676	1.61962806706875e-11
rs10900809	5	131826322	A	G	7.67063	34652	0.382294	0.0562246370589904	0.00775681706658248	7.24841601605051	4.21673762404099e-13
rs41525648	5	131827775	G	A	6.98859649122807	34652	0.575294	0.051496053000629	0.00762577662424085	6.75289292331658	1.4492590192243e-11
rs2548998	5	131832514	A	G	6.97691860465116	34652	0.575922	0.0515783744736267	0.00762725900528361	6.76237353915699	1.35749155883823e-11
rs736801	5	131833599	T	C	7.56548571428571	34652	0.385922	0.0553909178808541	0.0077430428476355	7.15363700948251	8.45083538415206e-13
rs254564	5	134439287	T	C	5.29863218390805	34652	0.38532	0.0423669088307844	0.00774529356364405	5.4700197587929	4.49985409887362e-08
rs254563	5	134440426	A	G	5.97674418604651	34652	0.398435	0.0471929899857863	0.00769933434420422	6.12948962546502	8.81614233540431e-10
rs254562	5	134441457	G	A	5.93573099415205	34652	0.401435	0.0471012039529703	0.00768970932458811	6.12522554036764	9.05552405540414e-10
rs254560	5	134443606	A	G	5.81879532163743	34652	0.400063	0.0466843027294675	0.0076940708835159	6.06756857796643	1.29861174066326e-09
rs254559	5	134444982	A	C	5.97674418604651	34652	0.402063	0.0479211895923631	0.00768773548092396	6.23345973743151	4.56244658865215e-10
rs76767593	5	150169843	A	C	6.33437086092715	34652	0.0890685	0.0837726150088822	0.0132333034369116	6.33043860954746	2.44465271077239e-10
rs9324656	5	150170609	T	C	5.45177419354839	34652	0.136063	0.0604492195686544	0.0109941622535057	5.49830156903304	3.83466726617503e-08
rs57406211	5	150170966	T	C	6.32316498316498	34652	0.0899429	0.0831224230090692	0.0131751459828027	6.30903240977879	2.8078532150163e-10
rs10058079	5	150171133	G	A	5.45922764227642	34652	0.138063	0.0601995752707564	0.0109268953886814	5.50930279181713	3.60257747986841e-08
rs79442859	5	150171210	C	T	6.31309764309764	34652	0.089692	0.0830604060275916	0.0131917425305231	6.29639381115925	3.04649808129818e-10
rs76872831	5	150171559	G	A	6.29646464646465	34652	0.089692	0.0828538439205751	0.0131917425305231	6.28073537130276	3.36975295111899e-10
rs4958421	5	150172392	C	T	5.52242914979757	34652	0.136063	0.0611830955420309	0.0109941622535057	5.56505299187496	2.62072757163103e-08
rs12655654	5	150174295	C	A	6.30060810810811	34652	0.089692	0.0829034298256576	0.0131917425305231	6.28449423067769	3.28922749090289e-10
rs72660274	5	150174527	C	T	5.52020325203252	34652	0.136063	0.0611706441873454	0.0109941622535057	5.56392044949489	2.63780230448187e-08
rs79780973	5	150174810	C	T	6.29408783783784	34652	0.089692	0.0828184045599564	0.0131917425305231	6.27804889068531	3.42848117241615e-10
rs67669533	5	150174892	G	T	5.50390243902439	34652	0.136063	0.0609884314388034	0.0109941622535057	5.54734685849809	2.9003700297391e-08
rs73282209	5	150174959	A	G	6.36603389830509	34652	0.0900057	0.0835834682353789	0.0131710032611287	6.34602137576393	2.20954547472196e-10
rs4246045	5	150177097	A	C	5.54471544715447	34652	0.136063	0.0614898054848916	0.0109941622535057	5.59295051928893	2.23242928228404e-08
rs6875011	5	150182710	A	G	6.45389078498294	34652	0.0898172	0.0847427459056541	0.0131834516897458	6.42796347268961	1.2932480578436e-10
rs6874560	5	150182713	C	A	6.36071428571429	34652	0.089692	0.0836354747288034	0.0131917425305231	6.33998689220076	2.29784711298708e-10
rs11748553	5	150184553	G	A	6.37751700680272	34652	0.089692	0.0838368790501245	0.0131917425305231	6.35525434612923	2.08082033036697e-10
rs11746560	5	150185925	G	T	6.39105442176871	34652	0.089692	0.0840035869088522	0.0131917425305231	6.36789163482267	1.91644233795876e-10
rs4958422	5	150186734	G	T	6.45409556313993	34652	0.090063	0.084631308945521	0.0131672273177558	6.4274206636804	1.2978729342933e-10
rs59715748	5	150189287	A	G	6.30952380952381	34652	0.0900057	0.0828527614843145	0.0131710032611287	6.29054293296216	3.16357537415927e-10
rs75294883	5	150196503	C	T	6.4261744966443	34652	0.087692	0.0854391247050437	0.0133266953878617	6.41112610579092	1.44448647202465e-10
rs10079642	5	150197317	G	A	5.41991769547325	34652	0.138692	0.0600126755190118	0.0109060693317657	5.50268604511941	3.74048170385668e-08
rs10072819	5	150197514	C	T	5.40349794238683	34652	0.138692	0.059843633064764	0.0109060693317657	5.48718619369673	4.0838661220874e-08
rs56936915	5	150198058	T	C	5.41555555555556	34652	0.138063	0.0599410189582802	0.0109268953886814	5.48564041533423	4.11974161424151e-08
rs10060302	5	150202304	G	A	5.44012345679012	34652	0.138692	0.0602108803727745	0.0109060693317657	5.52085985712566	3.37344758945061e-08
rs11949375	5	150202980	C	T	6.65137323943662	34652	0.098063	0.0836598995420174	0.0126745488894883	6.60062147153823	4.09437747646888e-11
rs13361189	5	150223387	C	T	6.52090909090909	34652	0.095063	0.0833295308692111	0.0128516316567902	6.48396507887648	8.93429091896644e-11
rs75774363	5	150223722	T	C	6.57843205574913	34652	0.0942518	0.0843520987007246	0.0129010373897348	6.53839657637473	6.21818620149595e-11
rs80075680	5	150223737	T	C	6.50342657342657	34652	0.0950633	0.0831143978299278	0.0128516135084863	6.46723446632168	9.98127179742387e-11
rs66536655	5	150223959	A	C	5.60752066115702	34652	0.139435	0.0618007296955662	0.010881667719876	5.67934357917249	1.35212636311494e-08
rs4958842	5	150224877	A	G	6.47109215017065	34652	0.0895659	0.0851780107585698	0.0132001113658474	6.45282516168393	1.09783992276503e-10
rs4958843	5	150224924	C	T	6.48933566433566	34652	0.095063	0.0829434957994997	0.0128516316567902	6.45392725332868	1.08988143290322e-10
rs4958423	5	150224952	A	G	6.51388111888112	34652	0.0950005	0.0832658536807716	0.0128554145242014	6.47710375453212	9.34999031828161e-11
rs4958424	5	150225036	T	C	6.50692307692308	34652	0.0950633	0.083156799304545	0.0128516135084863	6.47053377769525	9.76573189023054e-11
rs2004711	5	150225068	T	C	6.50342657342657	34652	0.0950633	0.0831143697552649	0.0128516135084863	6.46723228179732	9.9814160389322e-11
rs751627	5	150225113	A	G	6.50692307692308	34652	0.0950633	0.083156799304545	0.0128516135084863	6.47053377769525	9.76573189023054e-11
rs4958846	5	150225138	C	T	5.49185950413223	34652	0.138692	0.0607481969760778	0.0109060693317657	5.57012752515142	2.54552950734779e-08
rs34005003	5	150225199	T	C	6.42742049469965	34652	0.0983146	0.0809671430005268	0.0126600865024569	6.39546522725686	1.6005926534917e-10
rs35707106	5	150225377	A	G	6.32642105263158	34652	0.0970633	0.0802166235067697	0.0127325978166158	6.3000987435642	2.97456087368634e-10
rs59283234	5	150225587	G	A	6.51038461538462	34652	0.095063	0.083198922046863	0.0128516316567902	6.4738022586342	9.55669541163073e-11
rs11741515	5	150226074	G	A	5.91689230769231	34652	0.079576	0.0823550751157658	0.0139279814787167	5.9129225036386	3.3609033236024e-09
rs111719118	5	150226141	A	G	6.24574750830565	34652	0.0886313	0.0825370503607724	0.0132627195421591	6.22323725525572	4.87000070424071e-10
rs113199847	5	150226172	T	C	6.41870481927711	34652	0.0770737	0.0903018536057462	0.0141330724455015	6.38940003696714	1.66537862666487e-10
rs34156253	5	150226230	G	A	6.28719594594595	34652	0.090692	0.0822883814580493	0.0131260243192725	6.26910170638858	3.63136892472161e-10
rs58398445	5	150226244	T	G	6.26925925925926	34652	0.0906287	0.0820656326750962	0.0131301504737159	6.2501669603388	4.10014141518676e-10
rs61270113	5	150226263	A	G	6.32423208191126	34652	0.0923146	0.0820115806195661	0.0130217792618738	6.29803185649801	3.01448569735963e-10
rs11748151	5	150226292	T	C	6.38418685121107	34652	0.0941261	0.0820321111540311	0.0129087531036924	6.35476645149924	2.08743523621813e-10
rs11748158	5	150226345	T	C	6.24118881118881	34652	0.0963146	0.07963539490127	0.0127766943240726	6.23286375030738	4.57984486705439e-10
rs10058821	5	150226385	G	A	6.37366782006921	34652	0.093692	0.0820721567446199	0.0129355243730062	6.34471045610549	2.22844160219477e-10
rs10051804	5	150226424	C	T	6.49311188811189	34652	0.095063	0.082989319777432	0.0128516316567902	6.45749286889844	1.06451766646325e-10
rs10058943	5	150226586	G	A	6.49140350877193	34652	0.096063	0.0825812551961794	0.0127916346251076	6.45587976958691	1.07592004802996e-10
rs10051924	5	150226639	C	T	6.51038461538462	34652	0.095063	0.083198922046863	0.0128516316567902	6.4738022586342	9.55669541163073e-11
rs17111376	5	150226899	C	T	6.51038461538462	34652	0.095063	0.083198922046863	0.0128516316567902	6.4738022586342	9.55669541163073e-11
rs9637876	5	150227425	T	C	6.57494773519164	34652	0.0943146	0.0842781161378391	0.012897188674663	6.5346113997236	6.37749109639832e-11
rs9637870	5	150227615	A	G	6.58533101045296	34652	0.0942518	0.0844361595818375	0.0129010373897348	6.54491239975959	5.953026984051e-11
rs10065172	5	150227998	T	C	6.51038461538462	34652	0.0950633	0.0831547251948347	0.0128516135084863	6.47037238864407	9.77616856269173e-11
rs7705542	5	150228318	A	G	6.49646853146853	34652	0.0950005	0.0830544920311489	0.0128554145242014	6.46066230496045	1.04245716694209e-10
rs10052080	5	150228833	G	A	5.54946280991736	34652	0.138063	0.0614580933774773	0.0109268953886814	5.62447897516601	1.86068713491183e-08
rs11749391	5	150229066	C	T	6.51755244755245	34652	0.095435	0.0831405128772719	0.0128291969232486	6.48057032522495	9.13765508288909e-11
rs80249982	5	150229136	G	A	6.37751700680272	34652	0.08932	0.0841159032372655	0.0132164842755724	6.36446890741846	1.95966612500148e-10
rs59842057	5	150229410	A	G	6.47109215017065	34652	0.0896916	0.0851041698691176	0.0131917690479631	6.45130835445138	1.10888614364473e-10
rs11949556	5	150229801	C	A	5.66921487603306	34652	0.139435	0.0624345631547911	0.010881667719876	5.73759140253391	9.60324553348603e-09
rs11957134	5	150230950	A	G	6.40948805460751	34652	0.0897544	0.0843258044300142	0.0131876080834082	6.3943213884334	1.61261926159736e-10
rs12652003	5	150231945	C	T	6.44378839590444	34652	0.089692	0.0847839122808242	0.0131917425305231	6.42704419712947	1.30109001836114e-10
rs57947188	5	150233170	G	A	5.57609053497942	34652	0.137692	0.0618063533929756	0.0109392522901994	5.64996141905866	1.60483851515533e-08
rs6893009	5	150233304	A	C	5.56202479338843	34652	0.138063	0.0615881228815424	0.0109268953886814	5.63637892473447	1.73663032354702e-08
rs59624008	5	150235979	T	C	6.57149825783972	34652	0.0942518	0.0842685039835952	0.0129010373897348	6.53191688682699	6.49331888905003e-11
rs73282284	5	150236526	A	G	6.23703703703704	34652	0.115063	0.0754638791243877	0.0118127000612882	6.38836834363491	1.67665085700234e-10
rs147018773	5	150238521	T	C	6.562	34652	0.0931261	0.0848556056637794	0.0129707187044529	6.54208973282631	6.0665082322804e-11
rs9799903	5	150238972	C	A	5.60061728395062	34652	0.136435	0.0622973606631038	0.0109815283354288	5.67292263519635	1.40381637855404e-08
rs4566776	5	150239152	C	T	5.55371900826446	34652	0.137063	0.0618768791615598	0.0109603276771322	5.64553186586391	1.64671365383871e-08
rs11167515	5	150239471	T	G	6.47109215017065	34652	0.0895031	0.0852061086344141	0.0132042860986019	6.45291294040014	1.09720397326704e-10
rs4958847	5	150239587	A	G	5.57863636363636	34652	0.137063	0.0620478310433549	0.0109603276771322	5.66112919897575	1.50380150650403e-08
rs1000113	5	150240076	T	C	6.4403071672355	34652	0.0898172	0.0846358500788428	0.0131834516897458	6.41985513889912	1.36404082886159e-10
rs10077333	5	150244041	T	G	5.51648760330579	34652	0.137063	0.0612751710574715	0.0109603276771322	5.59063313274084	2.26243141033633e-08
rs10078968	5	150244273	A	C	6.48951048951049	34652	0.0948748	0.0830368825898715	0.0128630345249975	6.45546604329649	1.07886370557726e-10
rs56673886	5	150244571	T	C	5.55371900826446	34652	0.137063	0.0616552596619218	0.0109603276771322	5.62531171313067	1.8517328676674e-08
rs17727568	5	150244688	G	A	6.35374149659864	34652	0.088692	0.0840867974997228	0.013258621863074	6.34204658433688	2.2673272903945e-10
rs1896709	5	150245032	G	A	6.48597902097902	34652	0.095063	0.0829204178560747	0.0128516316567902	6.45213153243958	1.10287789814452e-10
rs1896707	5	150245129	T	C	6.50692307692308	34652	0.0950633	0.0831744537610181	0.0128516135084863	6.47190749286817	9.67733661649273e-11
rs6862814	5	150245259	A	G	6.48601398601399	34652	0.0948748	0.0829944153341523	0.0128630345249975	6.45216454739856	1.102637592129e-10
rs10875559	5	150245509	A	G	6.37552901023891	34652	0.0890057	0.0842252629877918	0.0132375148510618	6.36261896099297	1.98342310037428e-10
rs10051412	5	150245710	T	C	6.48251748251748	34652	0.0948748	0.0828164632608039	0.0128630345249975	6.43833017005917	1.20795015325582e-10
rs10875560	5	150245724	G	A	6.51585365853659	34652	0.094063	0.0836826573253392	0.0129126324313351	6.48068143891918	9.1309276915603e-11
rs9324659	5	150245853	T	C	6.48251748251748	34652	0.0949377	0.0829295254783345	0.0128592195047216	6.44903257525734	1.12566368760972e-10
rs7709650	5	150246685	T	C	6.50536585365854	34652	0.094189	0.0835007551432414	0.0129048901489425	6.47047391953847	9.769601513205e-11
rs7709721	5	150246858	G	A	6.47545454545455	34652	0.095063	0.0827927047323931	0.0128516316567902	6.44219402978682	1.17758597970907e-10
rs12054923	5	150249059	G	A	6.53863636363636	34652	0.094063	0.0839620375341891	0.0129126324313351	6.50231763202974	7.90918767099563e-11
rs4554200	5	150249537	G	A	5.50838842975207	34652	0.137435	0.0611173439087118	0.0109478442649345	5.58259164358671	2.36960673958418e-08
rs77698001	5	150250367	T	C	6.51229965156795	34652	0.0942518	0.0835658217455079	0.0129010373897348	6.47744977562813	9.32858087297314e-11
rs7707064	5	150251080	A	C	6.49811846689896	34652	0.094189	0.0834179707997818	0.0129048901489425	6.46405896036376	1.01931126040108e-10
rs12656538	5	150251380	G	A	6.35853242320819	34652	0.08932	0.0838793610803078	0.0132164842755724	6.34657139760983	2.20166393030394e-10
rs2115069	5	150252365	A	G	6.49466898954704	34652	0.0942518	0.0833498681444416	0.0129010373897348	6.46071053253143	1.04212496071226e-10
rs12653039	5	150252631	A	G	6.45897260273973	34652	0.0913774	0.0842641805062838	0.0130816352135467	6.44141035357902	1.18368356922046e-10
rs2880792	5	150252669	G	A	6.41888513513514	34652	0.090692	0.0838596855172807	0.0131260243192725	6.38881076840245	1.67180784520903e-10
rs12657157	5	150252671	G	A	6.46672473867596	34652	0.094063	0.0830840709991883	0.0129126324313351	6.43432479325968	1.2402340493605e-10
rs2344182	5	150253104	T	C	5.4998347107438	34652	0.137435	0.0610239865525191	0.0109478442649345	5.57406417882438	2.48863983934874e-08
rs4958425	5	150253398	G	A	6.50533101045296	34652	0.094063	0.083554776688379	0.0129126324313351	6.4707779093608	9.74996513438786e-11
rs11950889	5	150253823	A	C	5.52876033057851	34652	0.137063	0.0613972551778807	0.0109603276771322	5.60177186180128	2.12171690391255e-08
rs11950957	5	150253914	A	G	6.45461538461538	34652	0.0949377	0.082588978976279	0.0128592195047216	6.42254990250023	1.34010296835064e-10
rs11950975	5	150253983	T	G	5.52876033057851	34652	0.137063	0.0613972416099085	0.0109603276771322	5.60177062388462	2.12173205994627e-08
rs11958146	5	150254158	G	A	6.46870629370629	34652	0.095063	0.0827057786127879	0.0128516316567902	6.4354302100691	1.23124092908802e-10
rs11951694	5	150254338	A	G	6.46856643356643	34652	0.0949377	0.0827583660491231	0.0128592195047216	6.4357223250397	1.22887509425643e-10
rs11955172	5	150254378	C	T	6.45665505226481	34652	0.094692	0.0827096223722664	0.0128741444133954	6.42448	1.32325172710537e-10
rs11955174	5	150254391	G	T	6.44616724738676	34652	0.094692	0.0825821313009828	0.0128741444133954	6.41457239015102	1.41218675889781e-10
rs10463307	5	150254620	T	C	6.50188153310105	34652	0.0942518	0.0834154401954862	0.0129010373897348	6.4657932285243	1.00768791626551e-10
rs10463308	5	150254939	T	C	5.49586776859504	34652	0.137063	0.0610568417442499	0.0109603276771322	5.57071317052318	2.53698697446411e-08
rs6579803	5	150255559	T	C	6.44416083916084	34652	0.0950005	0.0824376604858048	0.0128554145242014	6.41268006804518	1.42983382537974e-10
rs6579804	5	150255931	C	T	6.45818181818182	34652	0.095063	0.0825835449002351	0.0128516316567902	6.42591906659587	1.31075131318928e-10
rs7734778	5	150256556	A	G	6.31088339222615	34652	0.100063	0.078766047242412	0.0125611784851609	6.27059374528129	3.59673923331267e-10
rs7734928	5	150256613	A	G	6.44416083916084	34652	0.0951261	0.0823889645377926	0.0128478164510216	6.41268225241819	1.42981333104321e-10
rs10463240	5	150256853	C	A	6.48597902097902	34652	0.096063	0.0825337704441612	0.0127916346251076	6.45216759726415	1.10261539565198e-10
rs1428555	5	150257391	T	C	6.55594405594406	34652	0.094812	0.0838690568692407	0.0128668474611927	6.51822889190191	7.11423766808669e-11
rs1428554	5	150257616	G	A	6.44391608391608	34652	0.095063	0.0824104320947131	0.0128516316567902	6.41244896333233	1.43200373054484e-10
rs1428553	5	150257627	A	G	6.44416083916084	34652	0.0950005	0.0824376604858048	0.0128554145242014	6.41268006804518	1.42983382537974e-10
rs7715981	5	150258107	G	A	6.40902097902098	34652	0.095063	0.0819870056494994	0.0128516316567902	6.37950167255077	1.77665145149708e-10
rs7736554	5	150258308	C	T	6.40902097902098	34652	0.095063	0.0817779507416367	0.0128516316567902	6.36323487363794	1.97548248648519e-10
rs7736873	5	150258482	C	T	6.40566433566434	34652	0.095063	0.081737218316808	0.0128516316567902	6.36006543757593	2.01667816746741e-10
rs7716903	5	150258574	A	C	6.41594405594406	34652	0.0949377	0.0819102942278919	0.0128592195047216	6.36977183551584	1.89309611783184e-10
rs11747270	5	150258867	G	A	6.39181818181818	34652	0.095063	0.081563587047855	0.0128516316567902	6.34655499208622	2.20189861560411e-10
rs11167518	5	150258920	A	C	6.40545454545455	34652	0.0948748	0.0816879421398906	0.0128630345249975	6.35059650824553	2.14481602326031e-10
rs10041072	5	150259642	C	T	6.41615384615385	34652	0.095063	0.0818658049621383	0.0128516316567902	6.37007090993651	1.8894082526857e-10
rs1428552	5	150259831	C	T	6.50668874172185	34652	0.086692	0.0864772657141727	0.0133959975107027	6.45545549296211	1.07893887392747e-10
rs1428551	5	150259832	A	G	6.46547854785479	34652	0.0869429	0.0858436796776829	0.0133784922137553	6.4165436811647	1.39402964761303e-10
rs6888154	5	150260382	T	G	5.40728395061729	34652	0.137063	0.0600095619190457	0.0109603276771322	5.47516129871288	4.37113270128679e-08
rs6888072	5	150260549	T	C	6.4	34652	0.0884287	0.0843443406629021	0.0132764284206064	6.35293905791642	2.11239420732875e-10
rs6888206	5	150260563	T	C	6.43059027777778	34652	0.094189	0.0823796723145875	0.0129048901489425	6.38360120572883	1.7297118773877e-10
rs10463310	5	150260905	A	G	6.40545454545455	34652	0.0948748	0.0818071932694391	0.0128630345249975	6.35986734782206	2.01928057849873e-10
rs60134818	5	150261043	G	A	6.35657342657343	34652	0.095063	0.0811415066036883	0.0128516316567902	6.31371243516904	2.72419935055332e-10
rs73284126	5	150261307	A	G	6.40545454545455	34652	0.0948748	0.0818071932694391	0.0128630345249975	6.35986734782206	2.01928057849873e-10
rs61530785	5	150261364	G	A	6.27224489795918	34652	0.08932	0.0825865987269308	0.0132164842755724	6.24875700715455	4.13731995423752e-10
rs7732945	5	150261601	G	A	6.40566433566434	34652	0.095063	0.081737218316808	0.0128516316567902	6.36006543757593	2.01667816746741e-10
rs1820682	5	150262142	C	T	6.40566433566434	34652	0.095063	0.0817352925267547	0.0128516316567902	6.35991558967298	2.01864649746816e-10
rs2344181	5	150262574	G	T	6.37755244755245	34652	0.095063	0.0813929578624331	0.0128516316567902	6.33327814211271	2.40006327728039e-10
rs4560537	5	150262586	A	G	6.39496503496504	34652	0.0948748	0.0816797915022816	0.0128630345249975	6.34996286012828	2.15366916772608e-10
rs11746108	5	150264622	A	C	6.39496503496504	34652	0.0948748	0.0816760877491525	0.0128630345249975	6.34967492238528	2.15770393549086e-10
rs11167519	5	150265407	T	C	6.39496503496504	34652	0.0948748	0.0816797915022816	0.0128630345249975	6.34996286012828	2.15366916772608e-10
rs11167520	5	150265639	C	T	6.39517482517483	34652	0.095063	0.0816099294892183	0.0128516316567902	6.35016094988215	2.1508976876686e-10
rs73284141	5	150266086	G	A	6.39517482517483	34652	0.095063	0.0816099084528439	0.0128516316567902	6.35015931301806	2.15092057480446e-10
rs2345001	5	150266518	T	G	6.39496503496504	34652	0.0948748	0.0816797985206281	0.0128630345249975	6.34996340574964	2.15366152913124e-10
rs3906528	5	150266718	A	G	6.39496503496504	34652	0.0948748	0.081680684102714	0.0128630345249975	6.35003225280779	2.15269789579561e-10
rs2880791	5	150267376	A	C	6.39496503496504	34652	0.0948748	0.0816806911209767	0.0128630345249975	6.35003279842264	2.15269026065705e-10
rs10064334	5	150267567	A	C	6.39496503496504	34652	0.0948748	0.0816806911209767	0.0128630345249975	6.35003279842264	2.15269026065705e-10
rs2344179	5	150268089	C	T	5.40349794238683	34652	0.137063	0.0599722212251065	0.0109603276771322	5.47175440294852	4.45602085213578e-08
rs4579248	5	150268151	T	C	6.26786440677966	34652	0.0886429	0.0828157696819367	0.0132619361197571	6.24462136856178	4.24827948203737e-10
rs3857422	5	150268609	G	A	6.39517482517483	34652	0.095063	0.0816108283104162	0.0128516316567902	6.35023088817651	2.14992001118201e-10
rs4352593	5	150269332	C	T	6.39517482517483	34652	0.095063	0.0816108283104162	0.0128516316567902	6.35023088817651	2.14992001118201e-10
rs7709464	5	150269441	A	C	6.39496503496504	34652	0.0948748	0.0816806911209767	0.0128630345249975	6.35003279842264	2.15269026065705e-10
rs10053750	5	150270051	G	A	6.39517482517483	34652	0.095063	0.0815925799794193	0.0128516316567902	6.34881096489485	2.16985462732209e-10
rs7714415	5	150270292	G	A	6.34608391608392	34652	0.095063	0.0810152287899539	0.0128516316567902	6.30388661560724	2.90272878809719e-10
rs7714584	5	150270420	G	A	6.37755244755245	34652	0.095063	0.0813963290470291	0.0128516316567902	6.33354045780041	2.3959844218253e-10
rs6579806	5	150271084	T	C	6.38313588850174	34652	0.094812	0.0815614314441995	0.0128668474611927	6.33888228567213	2.31437973143017e-10
rs11167521	5	150271785	G	A	6.38204861111111	34652	0.095063	0.0814528329050129	0.0128516316567902	6.33793708692057	2.32861869763598e-10
rs10057988	5	150272062	G	A	6.40291666666667	34652	0.095063	0.081707677255477	0.0128516316567902	6.35776681416998	2.04707904687409e-10
rs10052606	5	150272217	G	T	6.38076124567474	34652	0.095063	0.081438000585512	0.0128516316567902	6.33678296735839	2.3461210179838e-10
rs57001853	5	150272452	G	A	6.39114186851211	34652	0.094692	0.0817081497043512	0.0128741444133954	6.34668581310422	2.20002786606581e-10
rs2217266	5	150272621	A	C	6.37934482758621	34652	0.0944403	0.0816628736198591	0.0128894972375166	6.33561357088222	2.36398605098005e-10
rs1816256	5	150272853	C	T	6.35384879725086	34652	0.094063	0.081498717786923	0.0129126324313351	6.31154942420184	2.7625554568562e-10
rs11741861	5	150277909	G	A	6.32683333333333	34652	0.08832	0.0837086362756677	0.0132838039148481	6.30155615155547	2.94671988773215e-10
rs4958426	5	150278346	C	A	6.28336666666667	34652	0.08832	0.0831456734955225	0.0132838039148481	6.25917651513853	3.87015623105368e-10
rs4958427	5	150278587	T	C	5.40391836734694	34652	0.142692	0.0590213500165788	0.0107771753588902	5.47651384069681	4.33786859824793e-08
rs11743488	5	150279218	G	A	6.27893687707641	34652	0.08832	0.0830895246099474	0.0132838039148481	6.25494964714688	3.97644185847305e-10
rs7724036	5	150284808	T	C	6.46498327759197	34652	0.0986864	0.0806650445729585	0.012638821632693	6.38232320363644	1.74421344887349e-10
rs58717741	5	150284936	G	A	6.39928571428571	34652	0.092063	0.0825725404215659	0.0130377539713837	6.33334089620058	2.3990868711939e-10
rs11739677	5	150294883	G	A	6.24693037974684	34652	0.085179	0.0838867368041932	0.0135032674321546	6.21232877343732	5.22050540732642e-10
rs11747065	5	150295486	T	C	6.10694968553459	34652	0.0839927	0.0826261452937033	0.0135894838476008	6.08015331710268	1.20067685598186e-09
rs11740172	5	150300278	G	A	6.09100628930818	34652	0.083807	0.0825045709781697	0.0136031525445806	6.06510665140185	1.31866119017526e-09
rs11746807	5	150300419	A	G	6.12584905660377	34652	0.0841299	0.0828073587057428	0.0135794153872558	6.09800616184532	1.07399607762503e-09
rs12656600	5	150311872	G	A	6.05971698113208	34652	0.084179	0.0819472676983835	0.0135758184092139	6.03626722369577	1.5771999101617e-09
rs59321715	5	150313480	A	C	6.07201201201201	34652	0.0759209	0.0863778014259123	0.0142310830266621	6.06965761243066	1.28183236438316e-09
rs17800987	5	150323428	G	A	6.61311475409836	34652	0.089179	0.0867461925876447	0.013225904533113	6.55880982434606	5.42389199682039e-11
rs12659118	5	150324622	C	T	6.45	34652	0.091435	0.0837618141456023	0.0130779286679329	6.40482268044377	1.50544240428987e-10
rs4958852	5	150330631	T	C	6.34750819672131	34652	0.0836711	0.0853381520663683	0.013613185703785	6.26878630199258	3.63873091714286e-10
rs11167526	5	150332481	A	G	6.3015737704918	34652	0.0842224	0.0844637157816264	0.0135726417349206	6.22308592765049	4.87470220277687e-10
rs59043558	5	150334662	C	T	6.28760273972603	34652	0.100692	0.0777044580558507	0.0125262619155994	6.20332375128469	5.52829468626899e-10
rs73268545	5	150335282	T	C	6.0913880126183	34652	0.0790417	0.0825996168494348	0.0139709224167777	5.91225220392324	3.37461297658144e-09
rs4958855	5	150336849	T	C	6.02190031152648	34652	0.0804507	0.0828777731727385	0.0138586452370914	5.98022	2.22833912860244e-09
rs4958428	5	150336853	A	G	5.99056074766355	34652	0.0805135	0.0824382362333058	0.0138537124297756	5.95062418475802	2.67121803702938e-09
rs4958430	5	150336882	C	A	5.97969696969697	34652	0.093948	0.076546685070082	0.0129197130802389	5.9247976015166	3.12682263596466e-09
rs10476948	5	150338714	G	A	6.54025723472669	34652	0.083948	0.0878924928393144	0.0135927697282526	6.46612093020526	1.00550620906445e-10
rs35227902	5	158545371	C	A	-5.76958	34652	0.26668	-0.0471728	0.00852375998342717	-5.53427	3.12527936927518e-08
rs7709212	5	158764177	C	T	6.94937853107345	34652	0.343294	0.051133887313914	0.00793879525791858	6.44101348537869	1.18678326293446e-10
rs4921482	5	158764478	C	T	6.9885393258427	34652	0.338294	0.0516872139266076	0.00796697613658713	6.48768278459401	8.71665599065166e-11
rs62377586	5	158766022	A	G	7.04483146067416	34652	0.338294	0.0520711674389682	0.00796697613658713	6.53587591405468	6.32383308729894e-11
rs10043720	5	158767333	G	A	9.15529411764706	34652	0.683524	0.07047517574296	0.00810449438538823	8.69581400044169	3.44352134059898e-18
rs4921483	5	158768365	G	A	7.11158798283262	34652	0.843435	0.0707905778694516	0.0103728966199977	6.82457181082628	8.81879526556402e-12
rs4921484	5	158769753	C	T	9.19464864864865	34652	0.695524	0.0716255203399661	0.00819106943110908	8.74434296307362	2.24317125974984e-18
rs11135059	5	158771337	A	G	7.51954802259887	34652	0.341409	0.0566700864769977	0.00794928049699397	7.12895796021131	1.0113161385289e-12
rs4921485	5	158771819	T	C	7.51412429378531	34652	0.341409	0.0566293763381592	0.00794928049699397	7.12383672454049	1.04963377908707e-12
rs953861	5	158772582	A	G	7.15888412017167	34652	0.843435	0.0712582755306222	0.0103728966199977	6.86966024449186	6.43549907430619e-12
rs4244437	5	158773117	A	G	9.18897297297297	34652	0.695524	0.0714944465433295	0.00819106943110908	8.72834092600886	2.58435616810358e-18
rs2901313	5	158774179	C	T	9.15108108108108	34652	0.695153	0.0711769789101265	0.00818826777828473	8.69255633027632	3.54374033393236e-18
rs983825	5	158774965	A	C	9.15156756756757	34652	0.695153	0.0711812881090576	0.00818826777828473	8.69308259529936	3.52735747291652e-18
rs7725339	5	158777001	T	G	7.55909604519774	34652	0.341409	0.0570074388195136	0.00794928049699397	7.17139605792889	7.42367909183012e-13
rs6556410	5	158782068	C	A	7.12090517241379	34652	0.842063	0.0705950513269641	0.010336153862503	6.82991490510463	8.49650163633604e-12
rs9968642	5	158782689	A	G	7.75842696629214	34652	0.345153	0.0583229517631658	0.00792861724674135	7.35600546074241	1.89495266851512e-13
rs6556411	5	158783223	T	G	9.17848648648649	34652	0.694524	0.0713661684057333	0.00818353649888979	8.72070020282981	2.76486609175822e-18
rs1363671	5	158784037	G	A	5.38611111111111	34652	0.933895	0.0835822270444192	0.0151707489064185	5.50943315718954	3.59991060464411e-08
rs1157509	5	158786110	G	A	7.15090517241379	34652	0.842435	0.0709454231077378	0.0103460630902343	6.85723859297782	7.02043262117829e-12
rs1157510	5	158786124	C	T	7.15090517241379	34652	0.842435	0.0709485898313089	0.0103460630902343	6.85754467303393	7.00541219006201e-12
rs6556412	5	158787385	A	G	7.55909604519774	34652	0.340409	0.0570877550000555	0.007954910957295	7.17641659429305	7.15622748483761e-13
rs4921223	5	158792306	G	A	9.21064864864865	34652	0.694524	0.071646222422901	0.00818353649888979	8.75492184004078	2.04244977337904e-18
rs4921487	5	158796325	G	A	9.19972972972973	34652	0.694524	0.071531367306892	0.00818353649888979	8.74088694008957	2.31287390489485e-18
rs4921488	5	158796374	G	T	7.06905172413793	34652	0.842435	0.0702303532264232	0.0103460630902343	6.78812342568394	1.13601447593016e-11
rs6861973	5	158797632	C	T	7.61808988764045	34652	0.340781	0.0574815614819864	0.00795281089371679	7.22782953727724	4.90774187324402e-13
rs6898844	5	158798075	G	A	7.62387640449438	34652	0.343781	0.0574123097003715	0.00793611339534776	7.23431065564503	4.67899630441708e-13
rs6864071	5	158801187	A	G	7.49994382022472	34652	0.340409	0.0566150907823734	0.007954910957295	7.11699867997327	1.10302542409092e-12
rs4413517	5	158802443	T	C	7.49455056179775	34652	0.340409	0.0564722703152103	0.007954910957295	7.09904493191375	1.25621967164364e-12
rs6897260	5	158803086	G	A	9.21643243243243	34652	0.694524	0.0715410803808187	0.00818353649888979	8.74207384429999	2.28869807334722e-18
rs1592975	5	158803228	A	G	7.04283261802575	34652	0.842435	0.0698994539665788	0.0103460630902343	6.75614031704073	1.41716179238315e-11
rs4921224	5	158804182	T	C	7.49455056179775	34652	0.340409	0.0564710399159724	0.007954910957295	7.09889026025942	1.2576261775936e-12
rs4379175	5	158804928	T	G	7.48865168539326	34652	0.339409	0.0564646886067077	0.00796058890343825	7.09302908259967	1.31207869736395e-12
rs11749573	5	158811215	A	G	7.05995708154506	34652	0.842435	0.0700289765601767	0.0103460630902343	6.76865933924931	1.2998118659267e-11
rs10040411	5	158812417	T	C	6.90233695652174	34652	0.315666	0.0532607303629731	0.00811008185980436	6.56722475600979	5.126164528162e-11
rs138384115	5	158812487	G	T	6.65642857142857	34652	0.111833	0.0728493284450879	0.0119602675847516	6.09094469909395	1.1224632353392e-09
rs56735814	5	158814116	T	C	7.43894444444444	34652	0.327781	0.056676558873685	0.00803019183891661	7.05793336082136	1.68997062986729e-12
rs10045431	5	158814533	C	A	9.38656084656085	34652	0.717524	0.0746491998293005	0.00837267448260715	8.91581297999485	4.8425021891297e-19
rs10046001	5	158814577	G	T	9.35433862433863	34652	0.717524	0.0743833344409064	0.00837267448260715	8.88405904175846	6.44640491169938e-19
rs12522665	5	158818240	T	C	7.48316666666667	34652	0.327409	0.0570261629001193	0.00803253021211197	7.0994022299638	1.25297648191868e-12
rs6556416	5	158818745	C	A	9.23756756756757	34652	0.690524	0.0714054674339646	0.00815399280610489	8.75711680546289	2.00308054071856e-18
rs10060969	5	158820061	C	T	7.47238888888889	34652	0.326781	0.0569567676375141	0.0080364938982952	7.0872657104358	1.36787600675733e-12
[truncated: 4,271 more rows]

## Sheet: Sheet2
Supplementary Table 2 mtag obtained cd significant snp
SNP	CHR	BP	A1	A2	Z	N	FRQ	mtag_beta	mtag_se	mtag_z	mtag_pval
rs2071987	1	7834026	A	G	5.8293031358885	20883	0.19213	0.0685832752224068	0.0121904934190464	5.62596384451942	1.8447498545367e-08
rs3753503	1	7841971	A	G	5.91319444444445	20883	0.191415	0.0694380345085714	0.0122078389739541	5.68798741994551	1.2854528942087e-08
rs2859390	1	7847529	G	A	5.90578397212544	20883	0.19113	0.0695755447412983	0.0122147848630963	5.69601065602902	1.22643215318287e-08
rs707466	1	7861600	A	C	5.9895818815331	20883	0.191415	0.0705699785427844	0.0122078389739541	5.78071013988211	7.43859585173427e-09
rs707467	1	7861684	C	A	5.98947552447553	20883	0.192415	0.0704279963742755	0.0121836112094786	5.78055185473123	7.44559837138514e-09
rs12045083	1	7875812	A	G	5.69448504983389	20883	0.173845	0.0694827369530331	0.0126729507258303	5.48275918183852	4.18742862067415e-08
rs2797685	1	7879063	T	C	5.95097902097902	20883	0.191415	0.0701052056043023	0.0122078389739541	5.74263845991699	9.32126048253373e-09
rs697689	1	7883617	A	G	5.94435540069686	20883	0.191415	0.0700391353991756	0.0122078389739541	5.73722634682575	9.62396013941648e-09
rs697691	1	7885354	G	A	5.89597222222222	20883	0.190415	0.0696108059326929	0.0122322911990082	5.69074139915316	1.26488950107919e-08
rs697693	1	7886424	A	G	6.13153024911032	20883	0.201415	0.0706637764236765	0.0119752099623096	5.90083820209259	3.61659444389339e-09
rs2640908	1	7889941	T	C	5.94435540069686	20883	0.191415	0.0700263240538319	0.0122078389739541	5.73617691085506	9.68375119086806e-09
rs1689904	1	7890801	T	C	5.86052264808363	20883	0.191415	0.0690431406473636	0.0122078389739541	5.65563985523317	1.55266738235676e-08
rs1773138	1	7891797	T	C	5.86052264808363	20883	0.191415	0.0690431112221573	0.0122078389739541	5.65563744487977	1.5526891742602e-08
rs707472	1	7906008	T	G	5.6828275862069	20883	0.191845	0.0669291344808055	0.01219739369471	5.4871668617069	4.0843129160242e-08
rs707473	1	7907971	A	C	5.95736842105263	20883	0.18213	0.0709805191565011	0.012443906329107	5.70403836860086	1.17001722243394e-08
rs58606593	1	67362595	C	T	-6.84456	20883	0.051437	-0.156296	0.0217429621868798	-7.18836	6.5575796390227e-13
rs6666388	1	67392496	C	T	-7.21349	20883	0.051581	-0.163747	0.0217142390488762	-7.54101	4.66344164220092e-14
rs72673707	1	67405192	G	A	-7.20005	20883	0.051581	-0.163461	0.0217142390488762	-7.52783	5.15896205526205e-14
rs7555420	1	67408673	C	T	-7.23163	20883	0.051866	-0.163693	0.0216577520865304	-7.55816	4.08817223740925e-14
rs72673711	1	67409559	G	A	-7.23163	20883	0.051866	-0.163693	0.0216577520865304	-7.55816	4.08817223740925e-14
rs72673717	1	67416939	A	G	-7.23149	20883	0.0518951	-0.163646	0.0216520112526478	-7.55802	4.09258250097304e-14
rs7555338	1	67417555	T	G	-7.23686	20883	0.0518951	-0.163758	0.0216520112526478	-7.56317	3.93355216423837e-14
rs7555264	1	67417634	T	C	-7.20401	20883	0.0517237	-0.16333	0.0216858962632747	-7.53163	5.01121646130815e-14
rs72673719	1	67422007	T	G	-7.23149	20883	0.0518951	-0.163646	0.0216520112526478	-7.55802	4.09258250097304e-14
rs6661866	1	67437150	G	A	-7.06434	20883	0.050866	-0.161695	0.0218580823223221	-7.39751	1.3876571279025e-13
rs72673727	1	67440796	T	C	-7.0809	20883	0.0515092	-0.161083	0.0217285453335447	-7.41341	1.23095453952096e-13
rs115064659	1	67446696	G	T	-7.61662	20883	0.045866	-0.18201	0.0229582878592522	-7.92785	2.22966964877173e-15
rs72673739	1	67454933	T	C	-7.09689	20883	0.0515807	-0.16131	0.0217142987609025	-7.42877	1.09613861315962e-13
rs77439595	1	67456801	T	C	-7.11316	20883	0.0515807	-0.16165	0.0217142987609025	-7.44439	9.73951865752555e-14
rs6656890	1	67458463	A	G	-7.11316	20883	0.0515807	-0.161644	0.0217142987609025	-7.44414	9.75743527669821e-14
rs72673749	1	67469594	T	C	-7.11849	20883	0.0516522	-0.161651	0.0217000824390876	-7.44931	9.38316351494661e-14
rs72673758	1	67482550	G	A	-7.18488	20883	0.051866	-0.162716	0.0216577520865304	-7.51306	5.77627510133816e-14
rs113843670	1	67508832	A	G	-7.56482	20883	0.0533525	-0.163943	0.0213706672815345	-7.6714	1.70132178315229e-14
rs72673798	1	67521669	A	G	-7.93941	20883	0.0503244	-0.176479	0.0219691206295146	-8.03307	9.50665061581015e-16
rs76435052	1	67525207	T	C	-8.14345	20883	0.0498247	-0.181781	0.0220732052532696	-8.23537	1.79003672480895e-16
rs72673802	1	67530266	G	A	-8.1143	20883	0.057011	-0.169763	0.0207136662083067	-8.1957	2.49139838710855e-16
rs72676005	1	67537712	T	C	-10.0311	20883	0.0424406	-0.241915	0.0238240722104686	-10.1542	3.17342607880867e-24
rs72676011	1	67544074	G	A	-9.96881	20883	0.042155	-0.240338	0.0239010759075816	-10.0555	8.68517340214816e-24
rs59805578	1	67552639	C	T	-6.10185	20883	0.071866	-0.120288	0.0185961285020353	-6.46842	9.90308703422711e-11
rs72676015	1	67555196	C	A	-10.118	20883	0.042155	-0.243762	0.0239010759075816	-10.1988	2.00773249743233e-24
rs116010613	1	67556757	A	G	-10.0209	20883	0.0426265	-0.240341	0.0237743733099133	-10.1092	5.02704546190624e-24
rs56155188	1	67561540	C	T	-10.1131	20883	0.042155	-0.244008	0.0239010759075816	-10.2091	1.80565895214182e-24
rs60552083	1	67561772	A	G	-10.1131	20883	0.042555	-0.242834	0.0237934490517223	-10.2059	1.86553259979662e-24
rs58147393	1	67572887	C	T	-10.0533	20883	0.04244	-0.24189	0.0238242331534994	-10.1531	3.20995841492501e-24
rs144443783	1	67573388	A	G	-10.1173	20883	0.041855	-0.244809	0.0239828242187381	-10.2077	1.83183318879871e-24
rs145201703	1	67573431	A	G	-10.1173	20883	0.041855	-0.244819	0.0239828242187381	-10.2081	1.82439172022452e-24
rs59927172	1	67573942	C	T	-6.18686	20883	0.132155	-0.0876791	0.0141816490539253	-6.18257	6.30647771372878e-10
rs140552298	1	67580610	T	C	-10.2619	20883	0.0449413	-0.2401	0.0231820462656701	-10.3571	3.88424121165994e-25
rs67286366	1	67583113	G	A	-6.16705	20883	0.132155	-0.0874125	0.0141816490539253	-6.16378	7.10294307946829e-10
rs72676037	1	67585863	C	A	-10.1295	20883	0.041155	-0.247334	0.0241770945713283	-10.2301	1.45398579207746e-24
rs113181267	1	67593474	C	T	-7.88024	20883	0.084155	-0.128732	0.0172997036953705	-7.44131	9.96901570307904e-14
rs7515029	1	67596372	G	A	-10.3111	20883	0.038011	-0.258985	0.025115967684394	-10.3116	6.24732868918751e-25
rs12065558	1	67597693	T	C	-10.0002	20883	0.263599	-0.10437	0.010900854735339	-9.57452	1.0233521374875e-21
rs2024825	1	67597977	C	T	-6.11034	20883	0.801585	-0.06941	0.0120428027964953	-5.76361	8.23325672733436e-09
rs4655679	1	67599657	T	C	-9.99259	20883	0.269314	-0.104136	0.0108266664693562	-9.61848	6.6810866130533e-22
rs11209003	1	67601132	T	G	-10.0265	20883	0.268314	-0.104816	0.0108394083263102	-9.66988	4.04870844057285e-22
rs6588242	1	67603343	C	T	5.62837606837607	20883	0.589982	0.0533290703238714	0.00976492189502351	5.46129000284677	4.72687154012417e-08
rs6588243	1	67603383	C	A	5.62837606837607	20883	0.589982	0.0533279596781865	0.00976492189502351	5.4611762645397	4.72990135255961e-08
rs12060309	1	67604219	C	T	-10.1245	20883	0.271314	-0.105473	0.0108014808820838	-9.76468	1.59614392460235e-22
rs10789224	1	67605134	C	T	-9.95398	20883	0.280743	-0.1028	0.0106879176619837	-9.61835	6.68939186195245e-22
rs736197	1	67607135	T	G	-8.92345	20883	0.317169	-0.0896973	0.0103201886238334	-8.69144	3.57861905500771e-18
rs11582178	1	67608100	T	C	-10.3986	20883	0.0385539	-0.268409	0.0249455444399853	-10.7598	5.32821270047145e-27
rs963427	1	67609347	G	A	-8.97988	20883	0.316884	-0.0902927	0.0103226744663978	-8.74703	2.19048339068356e-18
rs137965004	1	67609355	C	A	-7.7519	20883	0.010004	-0.371011	0.0482598596764898	-7.68778	1.49704132542224e-14
rs12077838	1	67610952	T	C	-10.3986	20883	0.0385539	-0.267302	0.0249455444399853	-10.7154	8.61715272738684e-27
rs4655682	1	67610967	T	C	-8.92345	20883	0.317169	-0.0896824	0.0103201886238334	-8.69	3.6244600808245e-18
rs4655683	1	67611613	A	G	-8.97614	20883	0.317884	-0.0901505	0.010313977112393	-8.74061	2.31847196010928e-18
rs4655684	1	67611772	T	C	-8.91141	20883	0.317169	-0.089563	0.0103201886238334	-8.67843	4.01268967039634e-18
rs11209004	1	67613932	A	G	-10.1223	20883	0.279743	-0.10462	0.0106995683737311	-9.77794	1.4003829743603e-22
rs10889657	1	67615487	C	T	-10.1069	20883	0.279028	-0.105304	0.0107079546661689	-9.83417	8.02270572056525e-23
rs1812491	1	67616170	A	G	-8.92957	20883	0.303454	-0.0915155	0.0104464392180415	-8.76045	1.94476474082689e-18
rs11209005	1	67618678	G	A	-10.1031	20883	0.279028	-0.105278	0.0107079546661689	-9.83172	8.22048950167614e-23
rs11209006	1	67619259	G	T	-9.04396	20883	0.316884	-0.0915275	0.0103226744663978	-8.86664	7.53835757749724e-19
rs4655685	1	67620144	G	T	-8.95635	20883	0.311169	-0.091158	0.010373734107885	-8.78739	1.53079620427791e-18
rs10789225	1	67621097	A	C	-10.0954	20883	0.279028	-0.10519	0.0107079546661689	-9.82351	8.9182460776372e-23
rs11209008	1	67623298	A	G	-10.4123	20883	0.0392825	-0.264685	0.0247224897681456	-10.7062	9.51412308878429e-27
rs10789226	1	67623728	G	A	-9.93989	20883	0.284599	-0.10358	0.0106438356471768	-9.73147	2.21375648508538e-22
rs10889660	1	67623874	A	G	-10.0303	20883	0.274743	-0.105016	0.0107592087456091	-9.76059	1.66193160778365e-22
rs12029362	1	67624231	A	G	-10.1108	20883	0.278743	-0.105478	0.0107113105471303	-9.8473	7.04078019632405e-23
rs12043240	1	67624304	T	C	-8.94	20883	0.312454	-0.0909938	0.0103620502003011	-8.78145	1.61384190903876e-18
rs12030867	1	67627620	C	T	-9.08	20883	0.314884	-0.0922026	0.0103402791766187	-8.91684	4.79772791192114e-19
rs72676058	1	67627681	A	C	-10.1143	20883	0.278743	-0.105525	0.0107113105471303	-9.85178	6.73436673185554e-23
rs4655524	1	67629469	A	G	-9.04785	20883	0.313169	-0.0919928	0.0103556005313455	-8.88338	6.48563740262038e-19
rs77138986	1	67630990	C	T	-6.83299	20883	0.020148	-0.241638	0.0341816799488704	-7.06921	1.55812827392947e-12
rs11465753	1	67631423	C	T	-9.05608	20883	0.314884	-0.0919276	0.0103402791766187	-8.89025	6.09734986879193e-19
rs11465754	1	67631431	G	A	-8.94396	20883	0.316169	-0.0907147	0.0103289358722433	-8.78258	1.5976690343826e-18
rs10889664	1	67635475	T	C	-9.11249	20883	0.320599	-0.0924974	0.0102907124655763	-8.98844	2.50772350349653e-19
rs11209009	1	67635490	C	T	-10.5525	20883	0.032011	-0.296892	0.0272837954241343	-10.8816	1.41045534728507e-27
rs2295359	1	67635950	A	G	-9.10843	20883	0.320599	-0.0924444	0.0102907124655763	-8.98328	2.62809383605174e-19
rs7334720	1	67645743	T	G	-10.5053	20883	0.0379254	-0.271652	0.0251431772397405	-10.8042	3.28844763472382e-27
rs188233289	1	67646270	C	T	-9.85227	20883	0.273599	-0.103361	0.0107731857188055	-9.59427	8.45099901905593e-22
rs7532009	1	67649196	T	C	-10.053	20883	0.277028	-0.105054	0.0107316634373145	-9.78919	1.2529949326214e-22
rs12095335	1	67649700	T	C	-10.0537	20883	0.277028	-0.105033	0.0107316634373145	-9.78719	1.27800319896161e-22
rs4655525	1	67649905	A	G	-10.0303	20883	0.277028	-0.104792	0.0107316634373145	-9.76476	1.59493351515028e-22
rs4655687	1	67649946	T	C	-10.0189	20883	0.276743	-0.104708	0.0107350722366803	-9.7538	1.77685295097861e-22
rs56920441	1	67652012	G	A	-10.0688	20883	0.277743	-0.105105	0.0107231449191695	-9.8017	1.10703843972211e-22
rs2064689	1	67653010	A	G	-9.99607	20883	0.279028	-0.10421	0.0107079546661689	-9.73203	2.20159716117691e-22
rs17375018	1	67655147	A	G	-10.0571	20883	0.277743	-0.104983	0.0107231449191695	-9.79033	1.23891656372406e-22
rs6688383	1	67655954	G	A	-10.0345	20883	0.277743	-0.104753	0.0107231449191695	-9.76887	1.53152710565161e-22
rs72676064	1	67656684	C	T	-10.6145	20883	0.035725	-0.282285	0.0258763516182336	-10.909	1.04410974467974e-27
rs72676067	1	67658803	A	G	-10.0644	20883	0.282028	-0.104736	0.0106730796052813	-9.8131	9.88841240065035e-23
rs72676069	1	67658954	C	T	-10.0987	20883	0.278743	-0.105435	0.0107113105471303	-9.84338	7.32113410373393e-23
rs10489630	1	67662622	C	A	-10.9959	20883	0.380176	-0.1093	0.00989379878296813	-11.0474	2.25774909040357e-28
rs714512	1	67664154	G	T	-11.8537	20883	0.373606	-0.117681	0.0099279344393264	-11.8535	2.06290445708325e-32
rs4655527	1	67664491	A	G	-11.968	20883	0.340606	-0.120685	0.0101342350671189	-11.9086	1.06700897288212e-32
rs1569922	1	67664963	T	C	-11.4089	20883	0.377891	-0.113144	0.00990542467464454	-11.4224	3.23107046962196e-30
rs1569923	1	67665210	G	A	-11.4918	20883	0.379176	-0.113855	0.00989885464303392	-11.5018	1.29162866227156e-30
rs7556198	1	67665543	G	A	-12.0477	20883	0.341321	-0.121325	0.0101291080251845	-11.9778	4.64417117875046e-33
rs7545884	1	67665785	C	T	-12.3831	20883	0.325606	-0.126131	0.010249119759122	-12.3065	8.35515876504254e-35
rs11465793	1	67665815	C	T	-11.7221	20883	0.324747	-0.119705	0.0102561362382891	-11.6716	1.78108301422714e-31
rs11465794	1	67665911	A	G	-12.0474	20883	0.340321	-0.121464	0.0101362873183004	-11.9831	4.35597216725047e-33
rs11465796	1	67665997	C	T	-12.0673	20883	0.341321	-0.121645	0.0101291080251845	-12.0095	3.16858577135455e-33
rs11209018	1	67667291	A	G	8.56478448275862	20883	0.491546	0.0843897280005371	0.00960686524566883	8.78431474185436	1.57320624740525e-18
rs4614232	1	67667876	G	T	-12.2174	20883	0.339606	-0.123148	0.0101414576068076	-12.143	6.24856079765382e-34
rs1977160	1	67667936	A	G	-12.4745	20883	0.335035	-0.126068	0.0101752510532891	-12.3896	2.97364171443209e-35
rs6588249	1	67668970	T	C	9.49378600823045	20883	0.360831	0.0989715359649238	0.0100006871985483	9.8964735122693	4.31212739147422e-23
rs1966176	1	67669993	A	G	-7.30916	20883	0.296592	-0.0751823	0.010514926669713	-7.15005	8.67446206852875e-13
rs1004820	1	67670133	G	T	-14.3082	20883	0.398328	-0.140675	0.00981045833801339	-14.3392	1.24400685212684e-46
rs1004819	1	67670213	A	G	12.8878838174274	20883	0.32325	0.136980307644086	0.0102684813167966	13.339879911942	1.35677920217542e-40
rs12564022	1	67670755	T	C	13.0208713692946	20883	0.323535	0.138238059223851	0.0102661195143555	13.4654636574751	2.49745557890289e-41
rs2863210	1	67670768	C	T	-14.2917	20883	0.398328	-0.140519	0.00981045833801339	-14.3233	1.56418785224388e-46
rs2902440	1	67670916	A	G	-14.2622	20883	0.397613	-0.140293	0.00981344591296188	-14.296	2.31664938320305e-46
rs7539625	1	67672765	A	G	13.1286721991701	20883	0.32482	0.138964252391336	0.0102555380581683	13.5501669052512	7.90501946696057e-42
rs7539643	1	67672911	T	C	13.2032780082988	20883	0.32382	0.13979323440635	0.0102637631482587	13.6200760273844	3.04250842109696e-42
rs7542066	1	67673121	T	C	13.0578512396694	20883	0.32382	0.138244663997504	0.0102637631482587	13.4691985776151	2.37429056698828e-41
rs12075103	1	67674284	T	C	13.1078008298755	20883	0.325535	0.138543556427556	0.010249697849177	13.5168429807597	1.24400807320615e-41
rs11805303	1	67675516	T	C	13.1542083333333	20883	0.32582	0.139040609415277	0.0102473793609969	13.5684065669012	6.16476614140621e-42
rs10889669	1	67675728	G	T	13.2209583333333	20883	0.32582	0.13973688691031	0.0102473793609969	13.636353450734	2.43432188204093e-42
rs2019262	1	67679990	A	G	-14.2677	20883	0.396043	-0.140262	0.00982008927159755	-14.2832	2.78657621956648e-46
rs7517847	1	67681669	G	T	-14.2971	20883	0.395043	-0.140588	0.00982438057505241	-14.3101	1.89335120595974e-46
rs11576518	1	67682196	A	G	-14.2206	20883	0.394328	-0.13988	0.00982747753672335	-14.2335	5.67330248980645e-46
rs4385674	1	67684934	T	C	-14.3275	20883	0.0480603	-0.330494	0.0224538934761796	-14.7188	4.88398004894905e-49
rs7518660	1	67685443	A	G	-11.7199	20883	0.439606	-0.112712	0.00967633893847471	-11.6483	2.34196886164259e-31
rs11465802	1	67685598	C	A	12.6057261410788	20883	0.321965	0.132875903383587	0.0102791979226676	12.9266801148532	3.18267458696925e-38
rs11209023	1	67685948	G	A	-11.6424	20883	0.440891	-0.1119	0.00967332452413325	-11.5679	5.99083639187171e-31
rs10789228	1	67687064	T	C	-11.6452	20883	0.440891	-0.111909	0.00967332452413325	-11.5688	5.93053004006243e-31
rs10489629	1	67688349	C	T	-11.4872	20883	0.433176	-0.10949	0.00969244416093971	-11.2964	1.36718371012179e-29
rs41396545	1	67689608	G	A	-10.9846	20883	0.303888	-0.117061	0.0104422306215761	-11.2104	3.62672019295511e-29
rs7543633	1	67691772	G	A	-11.4872	20883	0.433176	-0.109398	0.00969244416093971	-11.2869	1.52244106556173e-29
rs11586253	1	67691863	T	C	-10.171	20883	0.176021	-0.124196	0.0126109935217713	-9.84825	6.97505835137662e-23
rs11209025	1	67693022	G	A	-11.47	20883	0.433176	-0.109238	0.00969244416093971	-11.2704	1.83682172497186e-29
rs2201841	1	67694202	G	A	12.3234453781513	20883	0.329679	0.127661730293255	0.010216509931254	12.4956302252217	7.88687983034971e-36
rs72929019	1	67695383	G	A	-10.2056	20883	0.175021	-0.124934	0.012639301944795	-9.88457	4.85666010098167e-23
rs12030107	1	67695398	T	G	12.2846025104603	20883	0.329679	0.127283854534041	0.010216509931254	12.4586434497224	1.25487004229347e-35
rs12031203	1	67696547	A	G	12.3220083682008	20883	0.329679	0.127637894677712	0.010216509931254	12.4932971764895	8.12166512780761e-36
rs75328060	1	67697069	G	A	-13.8435	20883	0.052303	-0.308515	0.0215720572105189	-14.3016	2.13873325367467e-46
rs6686950	1	67697633	T	G	12.3388284518828	20883	0.329679	0.127818243232895	0.010216509931254	12.510949834432	6.5041798907064e-36
rs78254060	1	67697869	T	C	-13.8435	20883	0.0523744	-0.308344	0.021558160135762	-14.3029	2.09875547973102e-46
rs4655529	1	67698909	T	C	12.4309623430962	20883	0.330679	0.128767941786807	0.0102086680620219	12.6135888643345	1.77712313271429e-36
rs79755370	1	67699915	A	C	-14.8981	20883	0.052448	-0.330763	0.021543865248159	-15.353	3.38174242095543e-53
rs11465804	1	67702526	G	T	-14.4885	20883	0.057162	-0.309425	0.0206879457878841	-14.9568	1.40634907104242e-50
rs11209026	1	67705958	A	G	-15.5743	20883	0.0563213	-0.338101	0.0208324910862466	-16.2295	3.1188050308334e-59
rs11581607	1	67707690	A	G	-15.4974	20883	0.0563068	-0.33624	0.0208350132130794	-16.1382	1.37479263838712e-58
rs80174646	1	67708155	T	G	-15.0774	20883	0.061035	-0.315736	0.0200620560627485	-15.738	8.30789890832482e-56
rs12743974	1	67708357	A	G	12.4016593886463	20883	0.43882	0.121324134494067	0.00967821615170407	12.5357950878897	4.75567805771427e-36
rs11488194	1	67709384	G	A	-14.8925	20883	0.061592	-0.310822	0.019977061756821	-15.5589	1.38413148843995e-54
rs148170789	1	67710231	G	A	-14.9814	20883	0.061592	-0.312505	0.019977061756821	-15.6432	3.69782388033238e-55
rs140953244	1	67710425	A	G	-14.8823	20883	0.0619632	-0.309732	0.0199210744680252	-15.548	1.64213111223655e-54
rs7551201	1	67711986	T	C	-14.9027	20883	0.0619917	-0.310017	0.0199167972588837	-15.5656	1.24677287280951e-54
rs6701313	1	67712157	T	C	-15.0874	20883	0.061135	-0.31559	0.0200467088701444	-15.7427	7.70709909176125e-56
rs10889673	1	67713257	A	G	12.3724686192469	20883	0.329679	0.128346414192765	0.010216509931254	12.5626476219762	3.38802604111065e-36
rs113935720	1	67713346	C	T	-15.5	20883	0.056306	-0.336159	0.02083515239397	-16.1342	1.46684188980018e-58
rs112106127	1	67716951	T	C	-15.0134	20883	0.0617776	-0.312493	0.0199490032610957	-15.6646	2.64190035578062e-55
rs10889674	1	67717528	G	T	12.3915652173913	20883	0.43882	0.121176546732701	0.00967821615170407	12.5205456081248	5.76375713278119e-36
rs1343151	1	67719129	A	G	-11.9762	20883	0.319747	-0.12717	0.0102979586622322	-12.349	4.92918288397554e-35
rs11465817	1	67721097	A	C	12.1998367346939	20883	0.315539	0.128901636553681	0.010334482641154	12.4729646397942	1.04851235993366e-35
rs10889676	1	67722567	A	C	12.2874166666667	20883	0.330394	0.127445243209755	0.0102108964521667	12.4812981707117	9.44343041015738e-36
rs10889677	1	67725120	A	C	12.2834166666667	20883	0.330394	0.127401592774525	0.0102108964521667	12.4770232830528	9.96425922107181e-36
rs9988642	1	67726104	C	T	-14.6854	20883	0.063877	-0.301456	0.0196404259732647	-15.3487	3.61198434345384e-53
rs12567232	1	67728018	A	G	12.2364315352697	20883	0.330109	0.127005214247427	0.0102131300535589	12.4354838899923	1.67722039389977e-35
rs6669582	1	67730055	G	A	-11.7344	20883	0.320747	-0.124532	0.0102894587901046	-12.1028	1.02040142607378e-33
rs10789230	1	67730628	T	G	11.9386475409836	20883	0.354253	0.121946901201807	0.0100415706747339	12.1442058371051	6.15775769194493e-34
rs7547569	1	67731368	C	T	-15.2562	20883	0.058592	-0.32225	0.0204494443853571	-15.7584	6.01828066210178e-56
rs79866453	1	67732512	T	C	-15.255	20883	0.0584772	-0.324138	0.0204682593287499	-15.8361	1.75230401776178e-56
rs12033764	1	67734482	T	C	10.6333333333333	20883	0.336972	0.110230120965059	0.0101607735817975	10.8485953434226	2.02513564004617e-27
rs1909129	1	67735299	G	A	10.6210416666667	20883	0.336972	0.110156973265412	0.0101607735817975	10.8413963148192	2.19101102226135e-27
rs111379368	1	67735360	G	T	-14.9153	20883	0.060877	-0.311153	0.0200863837943396	-15.4907	4.00762105516026e-54
rs11583760	1	67735948	T	C	-15.2082	20883	0.0585058	-0.322744	0.0204635666672385	-15.7716	4.87778435546762e-56
rs1532502	1	67737650	A	G	10.6543333333333	20883	0.336972	0.110434896724302	0.0101607735817975	10.8687489033454	1.62412631290094e-27
rs78248396	1	67739323	T	C	-10.4314	20883	0.0288525	-0.316672	0.0286916347238391	-11.0371	2.53135721557667e-28
rs11209032	1	67740092	A	G	10.5356066945607	20883	0.336972	0.109276297638975	0.0101607735817975	10.7547222422846	5.63033868120867e-27
rs149798029	1	67741884	A	G	-15.1347	20883	0.0583628	-0.321655	0.0204870653592827	-15.7004	1.50313200258725e-55
rs6665569	1	67742121	C	T	-9.33478	20883	0.54274	-0.0916885	0.00964077828188608	-9.51049	1.89765447708245e-21
rs151278615	1	67742670	A	G	-14.8236	20883	0.0555903	-0.322832	0.0209608981559036	-15.4016	1.5963847565686e-53
rs113155999	1	67743552	C	T	-14.6879	20883	0.055447	-0.320488	0.020986374751203	-15.2713	1.18848736421385e-52
rs6660226	1	67744601	A	G	-8.87857	20883	0.456595	-0.0883973	0.00964189117632589	-9.16804	4.81675590870006e-20
rs11209034	1	67744684	C	T	10.5856485355649	20883	0.337972	0.109684376867254	0.0101533901935606	10.8027343356525	3.34103125219443e-27
rs34426521	1	67745768	G	A	10.6946443514644	20883	0.338972	0.110666672066052	0.010146068158017	10.9073456182737	1.06315373785243e-27
rs12119179	1	67747415	C	A	10.7114225941423	20883	0.338257	0.110826993501667	0.0101512971777763	10.9175203484629	9.50555523395743e-28
rs12141575	1	67747436	A	G	10.7028033472803	20883	0.338972	0.110728601822163	0.010146068158017	10.9134494365357	9.94111614379123e-28
rs6694775	1	67747865	G	A	-8.86965	20883	0.456595	-0.0883173	0.00964189117632589	-9.15975	5.20197243081681e-20
rs2017314	1	67748140	C	A	-9.53043	20883	0.54274	-0.0936063	0.00964077828188608	-9.70941	2.74924889490706e-22
rs11209036	1	67749068	T	C	-8.85209	20883	0.456595	-0.0881592	0.00964189117632589	-9.14335	6.05462177800383e-20
rs7546245	1	67750474	C	T	10.6487447698745	20883	0.339686	0.110017287636845	0.0101408775714995	10.8488922049551	2.01856969546833e-27
rs11209039	1	67751193	G	A	-8.761	20883	0.455595	-0.0873291	0.00964359779588655	-9.05566	1.35745715232609e-19
rs11209040	1	67752671	A	G	10.6191213389121	20883	0.339972	0.109857789004579	0.0101388071236939	10.8353761605591	2.34001705573024e-27
rs1495966	1	67753353	C	T	-9.31454	20883	0.53974	-0.0915605	0.00963597572681114	-9.50194	2.06017433021656e-21
rs1495965	1	67753508	T	C	-9.31895	20883	0.53874	-0.091477	0.00963445400952955	-9.49478	2.2068626108791e-21
rs4655535	1	67754527	T	G	-9.3714	20883	0.53874	-0.0920658	0.00963445400952955	-9.55589	1.22523793936785e-21
rs924080	1	67760140	C	T	-8.76199	20883	0.45188	-0.087305	0.00965028704914174	-9.04688	1.47114704728794e-19
rs2088242	1	67763780	T	C	10.2314179104478	20883	0.331405	0.10664452156563	0.0102030150156954	10.4522556716399	1.43081051299634e-25
rs11802647	1	67764598	A	G	9.78384615384615	20883	0.329264	0.102333632743936	0.0102197832040221	10.0132880219672	1.33248821350769e-23
rs72931012	1	67764815	T	C	-11.0764	20883	0.32074	-0.117073	0.0102895180519359	-11.3779	5.38942699280336e-30
rs11209042	1	67766926	C	A	8.13	20883	0.332982	0.0848637412221625	0.0101908512052865	8.32744385259391	8.26065602397447e-17
rs4655709	1	67903316	A	G	6.3968320610687	20883	0.72713	0.0670481043663529	0.0107821579404575	6.21843092418177	5.02150916954993e-10
rs9729564	1	155229222	A	G	5.35621212121212	20883	0.24313	0.061504376999964	0.0111959176515316	5.49346457470148	3.94124195188153e-08
rs11264347	1	155229766	C	T	5.43601503759399	20883	0.247845	0.0620101219269139	0.0111236127667143	5.57463867426866	2.480441515047e-08
rs11264348	1	155229915	T	G	5.3574144486692	20883	0.24613	0.0612586660347901	0.0111495954519342	5.49425010969015	3.92374081901052e-08
rs1142287	1	155230131	T	C	5.36866920152091	20883	0.24613	0.0614316494331705	0.0111495954519342	5.50976487873501	3.59313323223799e-08
rs2242576	1	155231545	G	T	5.35372623574145	20883	0.246415	0.0616772759265312	0.0111452527831291	5.53395038467803	3.13097574908255e-08
rs1046188	1	155232074	T	C	5.37262357414449	20883	0.24613	0.0614096317179124	0.0111495954519342	5.50779012410351	3.63366246592099e-08
rs1076556	1	155234821	G	A	5.38790874524715	20883	0.249415	0.0613671234430879	0.0111001383395794	5.52850077771312	3.22978994585222e-08
rs1078699	1	155235493	C	T	5.30038022813688	20883	0.249845	0.0608324158424359	0.0110937603728012	5.48348024458686	4.17038868050228e-08
rs2236864	1	155241103	G	A	5.29873563218391	20883	0.25213	0.0606004546728052	0.0110602335621613	5.47912974280474	4.27422868228266e-08
rs12749306	1	155247707	T	G	5.477	20883	0.254415	0.0615348977051423	0.0110273124109996	5.58022620668317	2.40205985250122e-08
rs7549276	1	155248575	A	G	5.36019157088123	20883	0.252415	0.0606917342016372	0.0110560946242882	5.48943693628568	4.03217046259789e-08
rs7554780	1	155249698	T	G	5.36785440613027	20883	0.249415	0.061015300874425	0.0111001383395794	5.49680544582626	3.86732958444418e-08
rs12049375	1	155252833	A	G	5.37680769230769	20883	0.25213	0.0609520188348924	0.0110602335621613	5.5109160663133	3.56970928143589e-08
rs7543234	1	155253308	T	C	5.82389513108614	20883	0.238986	0.0668852475116531	0.011261780617196	5.93913607316445	2.86527974167982e-09
rs7520184	1	155253583	A	G	5.38080769230769	20883	0.25213	0.0609238746853568	0.0110602335621613	5.50837144106851	3.62168587808345e-08
rs11264352	1	155255837	C	T	5.33061538461539	20883	0.25213	0.060989315244056	0.0110602335621613	5.51428818399544	3.50194378523316e-08
rs11264354	1	155256082	G	A	5.42919540229885	20883	0.251415	0.0621024660736064	0.0110706587357917	5.60964505868359	2.02741998749119e-08
rs12724449	1	155256231	C	A	5.38223938223938	20883	0.25513	0.0612865719178837	0.0110171334519595	5.56284193026483	2.65416288358525e-08
rs3814318	1	155258756	T	C	5.49042471042471	20883	0.253415	0.0618427840723907	0.0110416462023056	5.6008662965018	2.13283202927431e-08
rs8847	1	155259323	T	C	5.47501930501931	20883	0.253415	0.0617212513258213	0.0110416462023056	5.58985953679019	2.27253365390475e-08
rs932972	1	155260096	A	G	5.48274131274131	20883	0.253415	0.0618609829512175	0.0110416462023056	5.60251449990312	2.11264357201531e-08
rs1052177	1	155260350	G	A	5.50773076923077	20883	0.249701	0.062436055097141	0.0110958938059333	5.62695139203247	1.8342238659456e-08
rs1052176	1	155260383	T	G	5.46124031007752	20883	0.253415	0.0616288054853603	0.0110416462023056	5.58148706779714	2.3847078850662e-08
rs2071053	1	155265177	G	A	5.43786821705426	20883	0.25813	0.0612624026190335	0.0109750490760967	5.58197072234157	2.37808416882667e-08
rs8177968	1	155266335	T	C	5.42474903474903	20883	0.254415	0.0613557439228682	0.0110273124109996	5.56397983806706	2.63690425909028e-08
rs3020781	1	155269776	G	A	5.4222480620155	20883	0.256415	0.0607581506734712	0.0109989845600005	5.52397817653344	3.3140864586211e-08
rs7524950	1	155272274	T	C	5.39084291187739	20883	0.251415	0.0608526614130157	0.0110706587357917	5.49675162655655	3.86850954210132e-08
rs10908461	1	155275727	T	C	5.38212355212355	20883	0.252415	0.0607877308856319	0.0110560946242882	5.4981196300629	3.83862489694613e-08
rs2297480	1	155279482	G	T	5.42736641221374	20883	0.245415	0.0608976134568741	0.0111605341445711	5.45651423740295	4.85572358989739e-08
rs11264358	1	155280164	C	T	5.48110687022901	20883	0.244415	0.061535129166352	0.0111759390520073	5.50603657374993	3.67002315928599e-08
rs10908462	1	155285854	C	T	5.42736641221374	20883	0.247701	0.0607702100896554	0.0111257806673154	5.4621075056946	4.70514982058738e-08
rs12024696	1	155321549	A	G	5.4636398467433	20883	0.25213	0.0606068374752148	0.0110602335621613	5.47970683752644	4.2603114398912e-08
rs12239114	1	155322142	A	G	5.45765384615385	20883	0.253415	0.0604171044063726	0.0110416462023056	5.47174789876502	4.45618443254174e-08
rs7519046	1	172807254	A	G	-6.53078	20883	0.690159	-0.0671154	0.0103859348875562	-6.46214	1.03230573348622e-10
rs6662018	1	172808851	G	T	-6.43089	20883	0.688159	-0.0659549	0.0103676090465411	-6.36163	1.99620245327584e-10
rs2422256	1	172812146	C	T	-6.46107	20883	0.680159	-0.0655063	0.0102971567615731	-6.36159	1.99677875094991e-10
rs12066143	1	172814855	C	T	-6.63934	20883	0.691873	-0.06831	0.0104018730011491	-6.56709	5.13077486135561e-11
rs10218696	1	172823534	G	A	-6.35805	20883	0.736014	-0.0678114	0.0108957249353972	-6.22367	4.8567123297693e-10
rs4916196	1	172826163	T	C	-6.78045	20883	0.690873	-0.0699572	0.0103925479383729	-6.73147	1.67952498982451e-11
rs12075908	1	172827031	C	T	-6.85378	20883	0.693588	-0.0708775	0.0104180382147985	-6.80334	1.0221794805309e-11
rs10912482	1	172828413	T	C	-6.86167	20883	0.693588	-0.0709927	0.0104180382147985	-6.81441	9.46540933547224e-12
rs34884278	1	172838848	T	C	-6.82065	20883	0.685588	-0.0700534	0.0103444750378291	-6.77206	1.26957773595091e-11
rs6425143	1	172844352	G	T	7.54672	20883	0.263553	0.0810609389509424	0.0109014655202738	7.43578363846504	1.03949860918127e-13
rs55724017	1	172845975	A	C	7.71859	20883	0.258838	0.0830546703949618	0.0109652623341988	7.5743441300012	3.60946465678273e-14
rs10912488	1	172846792	G	A	7.87891	20883	0.256838	0.0851301920374678	0.0109930506543164	7.74400070685031	9.6336472732076e-15
rs79272738	1	172847626	A	G	7.60153256704981	20883	0.250267	0.0828985158754326	0.011087522365889	7.47673944996691	7.61892570733881e-14
rs12047983	1	172848978	A	G	7.75	20883	0.255838	0.083874092074078	0.0110071109950697	7.61999148656236	2.53692448423797e-14
rs6661686	1	172849641	C	A	7.78105	20883	0.255838	0.0844421098825424	0.0110071109950697	7.67159610913033	1.69869124468385e-14
rs6672776	1	172849667	T	G	7.74617	20883	0.255838	0.0837955792544837	0.0110071109950697	7.61285856861237	2.68099114342663e-14
rs12037853	1	172852403	G	A	7.76470588235294	20883	0.257838	0.0838135656461622	0.0109791014321109	7.63391851003673	2.27723886209533e-14
rs7517810	1	172853460	T	C	7.72952941176471	20883	0.256838	0.0834561542686404	0.0109930506543164	7.59171925000375	3.15688441823486e-14
rs4916283	1	172854334	A	G	7.74886274509804	20883	0.256838	0.0836671918087757	0.0109930506543164	7.61091660902369	2.72158797910855e-14
rs68143871	1	172855576	G	A	7.80392156862745	20883	0.257123	0.0842189312022752	0.0109890638480509	7.66388587479294	1.80390201995398e-14
rs6704109	1	172857050	T	C	7.8907	20883	0.256123	0.0852991487931404	0.0110030924178953	7.75228867971797	9.02509286962829e-15
rs10912490	1	172858707	T	C	7.76462745098039	20883	0.257123	0.0838037284219775	0.0109890638480509	7.62610260352991	2.41957280206063e-14
rs12739009	1	172860035	C	A	7.79627450980392	20883	0.257123	0.0841368955656225	0.0109890638480509	7.65642066776648	1.91186765370445e-14
rs12403628	1	172860216	T	C	7.72277	20883	0.256838	0.083391427751822	0.0109930506543164	7.58583130143935	3.30362029943732e-14
rs2213742	1	172861574	T	C	7.72826771653543	20883	0.257123	0.0834159808362195	0.0109890638480509	7.5908177429522	3.17892831470908e-14
rs2213745	1	172861759	G	A	7.68639215686275	20883	0.256838	0.0830051833471005	0.0109930506543164	7.55069597669036	4.32938398957823e-14
rs9286879	1	172862234	G	A	7.76791338582677	20883	0.257123	0.0839062884828049	0.0109890638480509	7.63543552417224	2.25058316551262e-14
rs10489276	1	172862939	T	C	7.7244094488189	20883	0.257123	0.0833807638051568	0.0109890638480509	7.58761300854082	3.2585238799782e-14
rs6699678	1	172863101	T	G	7.79905511811024	20883	0.258123	0.0840371281307893	0.0109751461119588	7.65703957592145	1.90268014882306e-14
rs2157453	1	172863948	A	G	7.7244094488189	20883	0.257123	0.083397791433618	0.0109890638480509	7.5891625152774	3.21979723580026e-14
rs2157454	1	172863992	A	G	7.72826771653543	20883	0.257123	0.0834409093953977	0.0109890638480509	7.5930862309256	3.12374513861341e-14
rs2187892	1	172864183	A	G	7.69796078431373	20883	0.257123	0.0831234323802264	0.0109890638480509	7.5641959615122	3.90271018205755e-14
rs4916285	1	172865492	G	A	7.74509803921569	20883	0.257123	0.0835280386325232	0.0109890638480509	7.6010149533655	2.93817153839479e-14
rs12411259	1	172866210	A	G	7.64445	20883	0.256838	0.082302685939947	0.0109930506543164	7.48679220427595	7.05773087366079e-14
rs12747422	1	172866404	C	T	6.94416	20883	0.289267	0.072828373504108	0.0105922184809523	6.87564872600328	6.17083883553721e-12
rs12728265	1	172866949	T	C	7.09490118577075	20883	0.278553	0.0753054504453856	0.0107135519604734	7.02899007940765	2.08033767880472e-12
rs12748081	1	172867006	C	A	7.09098814229249	20883	0.278553	0.0752682775312535	0.0107135519604734	7.02552036980347	2.13269893539081e-12
rs10753064	1	172867716	T	C	6.21130081300813	20883	0.317267	0.0641887495080522	0.0103193351517955	6.22024079689706	4.96392475405728e-10
rs35715673	1	172868751	T	C	7.10280632411067	20883	0.278553	0.075366209280453	0.0107135519604734	7.03466129239954	1.99745621218566e-12
rs12097671	1	172868834	G	A	6.17878048780488	20883	0.317267	0.0638616726624601	0.0103193351517955	6.18854526217696	6.07219733733458e-10
rs4916198	1	172869082	T	C	7.15061776061776	20883	0.269267	0.0766309571183485	0.0108272630982411	7.07759259408754	1.46680185856764e-12
rs4145468	1	172870004	T	C	6.93712598425197	20883	0.279553	0.0735793083698682	0.0107017923263421	6.87541919391904	6.1807834762966e-12
rs10912491	1	172870991	A	G	6.91732283464567	20883	0.279267	0.0733983900134458	0.0107051461969115	6.8563650288701	7.06347529030512e-12
rs55838263	1	200874728	G	A	-4.54139	20883	0.264155	-0.0616461	0.0108934896938886	-5.65898	1.52273207852091e-08
rs12132298	1	200875095	C	T	-4.60895	20883	0.263155	-0.0623641	0.0109067593981965	-5.71793	1.07826895992815e-08
rs59655222	1	200875897	C	T	-4.6053	20883	0.263155	-0.0622889	0.0109067593981965	-5.71104	1.1229097080166e-08
rs7554511	1	200877562	A	C	-4.64509	20883	0.263155	-0.0625802	0.0109067593981965	-5.73775	9.59449187487738e-09
rs41299637	1	200877850	G	T	-4.64136	20883	0.263155	-0.062665	0.0109067593981965	-5.74552	9.16391493247949e-09
rs12131796	1	200878727	A	G	-4.61727	20883	0.264155	-0.0624498	0.0108934896938886	-5.73276	9.88074363202257e-09
rs296520	1	200880978	T	C	4.56653992395437	20883	0.732845	0.0616714951628097	0.0108543019377552	5.68175600019877	1.3331877125832e-08
rs7522462	1	200881595	A	G	-4.67195	20883	0.26387	-0.0627425	0.0108972609079497	-5.75764	8.52997411044654e-09
rs11583546	1	200902607	A	C	-4.38531	20883	0.264155	-0.0598621	0.0108934896938886	-5.49521	3.90235438578487e-08
rs72749142	1	200951307	A	G	-4.69165	20883	0.156866	-0.0762386	0.0132061706097982	-5.77296	7.7892771733257e-09
rs41267497	1	201012597	A	G	-4.4491	20883	0.152437	-0.0735269	0.0133615987256856	-5.50285	3.73700050990178e-08
rs3024505	1	206939904	A	G	5.89082781456954	20883	0.16156	0.0829264986438477	0.0130492844895438	6.35486939611868	2.08603779891479e-10
rs3024495	1	206942413	T	C	5.84155115511551	20883	0.16156	0.0823237925817072	0.0130492844895438	6.30868249118734	2.81420771907835e-10
rs3024493	1	206943968	A	C	5.85151815181518	20883	0.16156	0.0827096043003011	0.0130492844895438	6.33824822859639	2.32392207555152e-10
rs3122605	1	206955041	A	G	-5.43074	20883	0.852866	-0.0781737	0.0135579083758022	-5.76591	8.12181003401469e-09
rs61815643	1	206956116	T	G	5.25779141104295	20883	0.145134	0.0788275821213453	0.0136350272911736	5.7812559108241	7.41450007452672e-09
rs7583409	2	25491056	G	A	4.92256097560976	20883	0.32313	0.0597468176685228	0.0102694773886716	5.81790245085211	5.95906589733019e-09
rs13428812	2	25492467	G	A	5.0770325203252	20883	0.325415	0.0613510352813651	0.0102506756603438	5.98507233222784	2.16293719114737e-09
rs754209	2	25502769	T	C	5.13881632653061	20883	0.386986	0.0585042598971149	0.00986067835551892	5.93308672971476	2.97291703159592e-09
rs56197924	2	25503786	A	G	4.94775100401607	20883	0.32513	0.058551170927286	0.0102530017806655	5.71063696074825	1.12554114858239e-08
rs72810068	2	25505793	C	T	4.96816	20883	0.32113	0.0586690337636993	0.0102862214050714	5.70365262940711	1.17266936823031e-08
rs57976122	2	25506107	T	C	4.95621513944223	20883	0.321415	0.0587331259040336	0.0102838188550729	5.71121747006087	1.12170796542411e-08
rs12469959	2	43803726	A	G	5.63509202453988	20883	0.134989	0.0788842154605536	0.0140549599070147	5.61255357414314	1.99362457167044e-08
rs17031079	2	43804933	C	A	5.74470769230769	20883	0.135275	0.0797215238544203	0.0140424160901089	5.67719424797374	1.36921960546183e-08
rs6759383	2	43805228	T	C	5.59864197530864	20883	0.135989	0.0775795385098692	0.0140112889778177	5.53693087286197	3.07817971940043e-08
rs12466060	2	43805377	A	G	5.61950920245399	20883	0.134704	0.0781707468575521	0.0140675031836874	5.55683164502129	2.74715493945482e-08
rs61754256	2	43805739	T	C	5.59864197530864	20883	0.135989	0.0775801833407753	0.0140112889778177	5.53697689510211	3.07737129675464e-08
rs76501189	2	43806353	T	C	5.65039877300614	20883	0.133989	0.0787668850063193	0.0140991632493743	5.58663543454004	2.31511013622861e-08
rs10495903	2	43806918	T	C	5.52466049382716	20883	0.135989	0.0765181068370729	0.0140112889778177	5.46117541064313	4.72992410616091e-08
rs17031088	2	43807090	C	T	5.57404320987654	20883	0.135989	0.0772493277144898	0.0140112889778177	5.51336339124752	3.52040306861128e-08
rs79388962	2	43807561	C	T	5.62147692307692	20883	0.134704	0.0781980920572929	0.0140675031836874	5.55877550096955	2.7167386767832e-08
rs112283360	2	43807850	C	T	5.58956790123457	20883	0.135989	0.0772683468236184	0.0140112889778177	5.51472080448472	3.49334074799053e-08
rs76765584	2	43808034	A	C	5.5202492211838	20883	0.145989	0.0742886744252164	0.0136018448607237	5.46166164854082	4.71698458577169e-08
rs55855805	2	43808490	G	A	5.57108024691358	20883	0.135989	0.0772059400690347	0.0140112889778177	5.51026677069221	3.58290264381152e-08
rs73925552	2	43810564	T	C	5.55253086419753	20883	0.135989	0.0769594402438981	0.0140112889778177	5.49267382649365	3.95893567316483e-08
rs73925553	2	43810646	C	T	5.59882716049383	20883	0.136275	0.0774712097730406	0.0139988956362001	5.53409438761052	3.1284048236703e-08
rs76621120	2	43810651	A	G	5.60606153846154	20883	0.134704	0.0779893897492099	0.0140675031836874	5.54393972625119	2.95740673280584e-08
rs80075345	2	43810698	T	C	5.51537037037037	20883	0.135989	0.0764594550537843	0.0140112889778177	5.45698937298582	4.84275325975677e-08
rs73925554	2	43810739	C	T	5.57700617283951	20883	0.135989	0.0772887494264232	0.0140112889778177	5.51617695907814	3.46453419407602e-08
rs75597324	2	43811239	T	C	5.54944444444444	20883	0.135989	0.0769159203968395	0.0140112889778177	5.48956777057492	4.02918502109295e-08
rs12473987	2	43812180	A	G	5.56040247678019	20883	0.136989	0.076573177770224	0.0139681407614086	5.48198783776448	4.20573152449543e-08
rs12474030	2	43812317	A	G	5.61407407407407	20883	0.135989	0.0777878183865036	0.0140112889778177	5.55179602031301	2.82749412133365e-08
rs12467151	2	43813764	G	A	5.7384	20883	0.135275	0.0796315428720655	0.0140424160901089	5.67078644879036	1.42143489696106e-08
rs7568901	2	43814984	T	C	5.66470769230769	20883	0.135275	0.0786433001525843	0.0140424160901089	5.60041090136749	2.13844299857746e-08
rs12463527	2	43815945	G	A	5.58787692307692	20883	0.135989	0.0774356727321999	0.0140112889778177	5.52666302542144	3.26378979049369e-08
rs17031095	2	43819139	G	A	5.68913846153846	20883	0.134989	0.0790845434565121	0.0140549599070147	5.62680676285971	1.83576177402089e-08
rs6717791	2	43822006	G	A	5.66766153846154	20883	0.134989	0.0788114825399609	0.0140549599070147	5.60737868064832	2.05413902138328e-08
rs111545708	2	43824191	C	T	5.57404320987654	20883	0.137989	0.0767867080579659	0.0139255058051418	5.5141054933612	3.50558291640619e-08
rs17031106	2	43829056	G	A	5.6832	20883	0.135275	0.0788870523871452	0.0140424160901089	5.61776918451455	1.93438667638436e-08
rs12469373	2	43829191	C	T	5.71692307692308	20883	0.135275	0.079341882133392	0.0140424160901089	5.65015889176494	1.60299597587961e-08
rs60955978	2	43829845	T	C	5.70153846153846	20883	0.134989	0.0792021792934357	0.0140549599070147	5.63517646563381	1.74879169726433e-08
rs35478206	2	43831032	G	A	5.6832	20883	0.134989	0.0789230698073359	0.0140549599070147	5.61531803217357	1.9620103803392e-08
rs12471686	2	43831083	C	T	5.71987692307692	20883	0.135275	0.0794099646784209	0.0140424160901089	5.65500724154976	1.5583970203514e-08
rs12467420	2	43831150	A	G	5.76923076923077	20883	0.135275	0.0800389167527054	0.0140424160901089	5.69979669019226	1.19950395151101e-08
rs12475503	2	43831319	G	A	5.71987692307692	20883	0.135275	0.0793712842130889	0.0140424160901089	5.65225269667061	1.58358546887034e-08
rs7559670	2	43831824	A	G	5.68621538461539	20883	0.134989	0.0789820843864142	0.0140549599070147	5.61952	1.91492175011233e-08
rs7559723	2	43832049	T	C	5.69233846153846	20883	0.134989	0.0790642827935163	0.0140549599070147	5.62536523167571	1.85115882647328e-08
rs17031116	2	43833013	G	A	5.70766153846154	20883	0.135275	0.0791876395620256	0.0140424160901089	5.63917484383639	1.7086697281923e-08
rs72868628	2	43833039	A	G	5.68929230769231	20883	0.134989	0.0790103951029798	0.0140549599070147	5.62153116235833	1.89272347703306e-08
rs12469695	2	43833258	T	C	5.64603076923077	20883	0.134989	0.0784246789073231	0.0140549599070147	5.57985788833039	2.40715173349884e-08
rs6712944	2	43834118	C	T	5.50167182662539	20883	0.138989	0.0758048601678664	0.0138833748960527	5.46011763965398	4.75819193455537e-08
rs6726404	2	43834163	G	A	5.73246153846154	20883	0.135275	0.0797261525229024	0.0140424160901089	5.67752386849291	1.36658463132543e-08
rs4339008	2	43834352	C	T	5.72913846153846	20883	0.135275	0.07973053921002	0.0140424160901089	5.67783625683759	1.36409195764751e-08
rs113377695	2	43835359	A	G	5.64426380368098	20883	0.134989	0.0786221529574565	0.0140549599070147	5.59390802091276	2.22014602441358e-08
rs12474102	2	43835570	C	A	5.75990769230769	20883	0.135275	0.0801119045182679	0.0140424160901089	5.70499435454675	1.16346944895047e-08
rs60868396	2	43836877	G	T	5.67064615384615	20883	0.135275	0.0789095531321506	0.0140424160901089	5.61937152593935	1.91653330803992e-08
rs72868636	2	43838516	G	T	5.71987692307692	20883	0.136275	0.0793270020023578	0.0139988956362001	5.66666143272216	1.45606647140214e-08
rs75664918	2	43839090	G	T	5.70172307692308	20883	0.135989	0.0793101115719263	0.0140112889778177	5.66044363923178	1.50982169715236e-08
rs10186307	2	43839896	A	G	5.69233846153846	20883	0.135989	0.0791426248592931	0.0140112889778177	5.64848994154569	1.61863320595777e-08
rs10186441	2	43840048	A	G	5.86111782477342	20883	0.131275	0.0826372663808724	0.0142218941806833	5.81056681557321	6.226167700091e-09
rs7602701	2	43841119	G	A	5.6984	20883	0.135989	0.0792242690193985	0.0140112889778177	5.65431696861185	1.56467231253803e-08
rs7576643	2	43841269	T	C	5.69541538461538	20883	0.135989	0.0791842126490897	0.0140112889778177	5.65145810456499	1.59092466340304e-08
rs10168889	2	43841717	C	A	5.7232	20883	0.135989	0.0795579360171508	0.0140112889778177	5.67813112291846	1.36174315397185e-08
rs10205361	2	43842032	C	T	5.66138461538462	20883	0.137275	0.0784134669809307	0.0139558951666873	5.61866265433861	1.92441176946238e-08
rs6731636	2	43843046	T	G	5.67701538461539	20883	0.135275	0.0791501044019473	0.0140424160901089	5.63650185937008	1.73539163055952e-08
rs6705351	2	43843137	C	A	5.67396923076923	20883	0.135989	0.0789337287696506	0.0140112889778177	5.6335808143431	1.7650574739271e-08
rs57066469	2	43843813	T	C	5.58141538461539	20883	0.135989	0.0776486895797764	0.0140112889778177	5.54186625532512	2.99264849876693e-08
rs77613902	2	43843991	G	T	5.53221538461539	20883	0.135704	0.077053568801809	0.0140236815161034	5.49453213931935	3.91747581374973e-08
rs76163151	2	43844216	A	G	5.59806748466258	20883	0.134989	0.0781127663643061	0.0140549599070147	5.55766554163708	2.73406638101625e-08
rs78471316	2	43844448	G	A	5.59834355828221	20883	0.134989	0.0781165442089763	0.0140549599070147	5.55793433249065	2.729860441431e-08
rs79611878	2	43844803	G	A	5.70137195121951	20883	0.133989	0.0797585863054753	0.0140991632493743	5.65697303412773	1.54065958011636e-08
rs17031133	2	43844833	A	G	5.55393846153846	20883	0.135989	0.0772842159275236	0.0140112889778177	5.51585339863293	3.47091508964059e-08
rs6725688	2	43846553	T	G	5.57526153846154	20883	0.135989	0.0775583229474964	0.0140112889778177	5.53541669651414	3.10489281088185e-08
rs75621188	2	43846675	C	A	5.55822085889571	20883	0.134989	0.0775665881714737	0.0140549599070147	5.51880536726122	3.41311960799638e-08
rs17031142	2	43847646	A	G	5.6840490797546	20883	0.135275	0.0789656861746303	0.0140424160901089	5.62336891799207	1.87268876171418e-08
rs74869386	2	43849730	T	G	5.53646341463415	20883	0.134704	0.0773744696154072	0.0140675031836874	5.50022762426882	3.79301264349272e-08
rs55946629	2	43851246	A	C	5.40546546546547	20883	0.142419	0.075927435566963	0.0137425737083335	5.52497932180786	3.29524419299286e-08
rs7560838	2	43907630	A	C	5.96322834645669	20883	0.102776	0.0929481366902505	0.0158158784874124	5.8768873802506	4.1805240673879e-09
rs13008738	2	61078921	C	T	5.08417624521073	20883	0.251986	0.0626915921042465	0.0110623283962149	5.66712448400076	1.45213845608326e-08
rs10193928	2	61096480	G	A	5.17616858237548	20883	0.254271	0.0635192250145769	0.0110293694519919	5.75909849525488	8.45643499851459e-09
rs145672245	2	61096845	T	C	4.9482962962963	20883	0.238701	0.0624002866537205	0.0112663922461095	5.53862188450507	3.04861043092772e-08
rs13420509	2	61101888	C	T	4.98440154440154	20883	0.257271	0.0615459536952426	0.0109869970593106	5.60170839793639	2.12249403872739e-08
rs10179897	2	61104835	A	G	4.87262548262548	20883	0.256986	0.060418728653448	0.0109909791877727	5.49711973985567	3.86044582931863e-08
rs6545835	2	61112552	T	G	4.87637065637066	20883	0.256271	0.0603125756299488	0.0110010091627796	5.48245844881285	4.19455538574113e-08
rs10208155	2	61115039	G	T	4.87644787644788	20883	0.256986	0.060195137694096	0.0109909791877727	5.47677660613373	4.33143473931365e-08
rs12713428	2	61118113	C	A	4.8957528957529	20883	0.257271	0.0601957228338293	0.0109869970593106	5.47881	4.28184081437736e-08
rs10185028	2	61118739	G	A	4.88042471042471	20883	0.257271	0.060125077237986	0.0109869970593106	5.47238493952584	4.4401904462276e-08
rs6545836	2	61122973	A	G	4.8572972972973	20883	0.256986	0.0599838752772199	0.0109909791877727	5.45755516887441	4.82735187277656e-08
rs4643526	2	61184651	A	G	4.89550522648084	20883	0.193701	0.0672805549160758	0.0121527796714323	5.53622765614955	3.0905580184102e-08
rs13003464	2	61186829	G	A	5.30581896551724	20883	0.401697	0.0562719736460031	0.00979669825906015	5.74397334264754	9.24803533064605e-09
rs10191548	2	61197395	A	G	5.33889830508475	20883	0.368412	0.0574009287359067	0.0099564793522106	5.76518332488302	8.15691267333926e-09
rs6754346	2	61197795	G	A	5.02057142857143	20883	0.345841	0.0551984409619331	0.0100974036241274	5.46659745580918	4.58756250055051e-08
rs112401990	2	61199327	A	G	5.57818565400844	20883	0.373412	0.0598276443647167	0.00992897562249849	6.02556060558258	1.68524451696877e-09
rs7608697	2	61204641	C	A	5.32775862068966	20883	0.400412	0.0563666494551135	0.00980188511202536	5.75059274934375	8.89310997547851e-09
rs7596362	2	61204688	C	T	5.28435344827586	20883	0.402412	0.0559121772678008	0.00979384487177762	5.70890983059368	1.13702105644543e-08
rs7608910	2	61204856	G	A	5.34043103448276	20883	0.399412	0.0564928993754617	0.0098059739818635	5.76106967853956	8.35825236373915e-09
rs4560096	2	61204917	G	T	5.34043103448276	20883	0.399412	0.0565094833645335	0.0098059739818635	5.76276089137599	8.27489888270203e-09
rs10181042	2	61224259	T	C	5.05217391304348	20883	0.430412	0.0530829682349773	0.00969989459952498	5.47253041673019	4.43654580831796e-08
rs10207958	2	61225330	C	A	5.03925438596491	20883	0.462127	0.0525752108910944	0.0096331666299744	5.45772879371797	4.82263520273697e-08
rs12712140	2	102951062	A	C	-5.51528	20883	0.512444	-0.0528267	0.00960846820378669	-5.49793	3.84273040720502e-08
rs1861246	2	102966783	C	T	-5.52483	20883	0.763155	-0.0644425	0.0112966878594085	-5.70455	1.16650472414958e-08
rs13015714	2	102971865	T	G	-5.54772	20883	0.763155	-0.0646866	0.0112966878594085	-5.72616	1.02729460355658e-08
rs6727306	2	102981644	C	A	-5.66171	20883	0.76287	-0.065874	0.0112920059247661	-5.83369	5.42161132064636e-09
rs10197284	2	102982703	A	G	-5.68833	20883	0.76287	-0.0661553	0.0112920059247661	-5.8586	4.66787094898981e-09
rs1573895	2	102982876	C	T	-5.69217	20883	0.76287	-0.0661954	0.0112920059247661	-5.86215	4.56917411203189e-09
rs1558627	2	102984684	A	G	-5.72985	20883	0.762585	-0.066564	0.0112873348705058	-5.89723	3.69661996242029e-09
rs2058622	2	102985424	G	A	-5.73011	20883	0.762585	-0.0665663	0.0112873348705058	-5.89743	3.69196513088995e-09
rs2058623	2	102986170	T	C	-5.72985	20883	0.762585	-0.0666098	0.0112873348705058	-5.90129	3.60667732501142e-09
rs1465321	2	102986618	C	T	-5.7262	20883	0.76187	-0.0664786	0.0112756639452893	-5.89576	3.72953013228605e-09
rs6733346	2	102987698	C	T	-5.70599	20883	0.76187	-0.0660055	0.0112756639452893	-5.8538	4.80464416656282e-09
rs2041740	2	102989734	G	A	-5.43882	20883	0.740155	-0.0615674	0.0109514366529643	-5.62186	1.88912264671614e-08
rs6731154	2	102991181	T	C	-5.78237	20883	0.756585	-0.0665977	0.0111914686948192	-5.95075	2.66909184610878e-09
rs2270297	2	102992675	C	T	-5.73656	20883	0.76187	-0.066612	0.0112756639452893	-5.90759	3.47144688161939e-09
rs6753717	2	102993161	C	A	-5.73656	20883	0.76187	-0.0666162	0.0112756639452893	-5.90796	3.46372302354771e-09
rs10190555	2	102994056	G	A	-5.73656	20883	0.76187	-0.0666162	0.0112756639452893	-5.90796	3.46372302354771e-09
rs6750020	2	102994714	A	G	-5.78989	20883	0.760585	-0.0670695	0.0112548590334528	-5.95916	2.53535248112166e-09
rs6729638	2	102996022	T	C	-5.72908	20883	0.76187	-0.0665352	0.0112756639452893	-5.90078	3.61797635341966e-09
rs3755274	2	103002395	G	A	-5.73294	20883	0.76187	-0.0665769	0.0112756639452893	-5.90448	3.5376717941452e-09
rs2241117	2	103003043	C	T	-5.76347	20883	0.76087	-0.0668113	0.011259454594922	-5.9338	2.96005037917366e-09
rs2001461	2	103007220	C	T	-5.57296	20883	0.74787	-0.0635728	0.0110602335621613	-5.74787	9.03752834709642e-09
rs3860444	2	103007623	G	A	-5.7405	20883	0.76187	-0.0666476	0.0112756639452893	-5.91075	3.40558250857367e-09
rs12712145	2	103008710	C	T	-5.75954	20883	0.761585	-0.0668254	0.0112710308245587	-5.92895	3.04876150089944e-09
rs1568681	2	103014696	T	C	-5.75573	20883	0.761585	-0.0667823	0.0112710308245587	-5.92513	3.12050652979229e-09
rs1035127	2	103019919	G	A	-5.86244	20883	0.760585	-0.0678083	0.0112548590334528	-6.0248	1.69316357396598e-09
rs4851007	2	103024813	G	T	-5.65123	20883	0.757155	-0.0652869	0.0112003768660158	-5.82899	5.5763552494913e-09
rs4851575	2	103025203	A	G	-5.82458	20883	0.760585	-0.0673989	0.0112548590334528	-5.98843	2.11879459113884e-09
rs6419573	2	103027103	C	T	-5.91579	20883	0.752299	-0.0675974	0.0111257806673154	-6.07575	1.2341289972089e-09
rs6543132	2	103029410	G	A	-5.82447	20883	0.760585	-0.0673938	0.0112548590334528	-5.98798	2.12466490172878e-09
rs1807782	2	103033147	T	C	-5.82813	20883	0.760585	-0.0674348	0.0112548590334528	-5.99162	2.07767065262012e-09
rs1420106	2	103035044	G	A	-5.80153	20883	0.760585	-0.0673201	0.0112548590334528	-5.98143	2.21190879229095e-09
rs3755267	2	103038587	G	T	-5.90034	20883	0.760585	-0.0682142	0.0112548590334528	-6.06087	1.35388466965288e-09
rs2272128	2	103039929	A	G	-5.8437	20883	0.760585	-0.0676018	0.0112548590334528	-6.00645	1.89627517531596e-09
rs11694658	2	103045020	G	A	-6.35738	20883	0.762729	-0.0734873	0.0112896936241601	-6.50924	7.55321227815856e-11
rs2160232	2	103046880	A	G	-6.35741	20883	0.762729	-0.0734872	0.0112896936241601	-6.50923	7.55370615471319e-11
rs6755786	2	103048103	T	C	-6.28156	20883	0.760014	-0.0723816	0.0112456837590163	-6.43639	1.22350536918915e-10
rs6716784	2	103048467	G	T	-6.39328	20883	0.762729	-0.0738762	0.0112896936241601	-6.54368	6.00214800688173e-11
rs2041756	2	103049910	G	A	-6.37779	20883	0.761014	-0.0735255	0.011261780617196	-6.52876	6.63157057603595e-11
rs6543134	2	103050458	G	T	-6.40458	20883	0.762729	-0.0739972	0.0112896936241601	-6.5544	5.58654774605704e-11
rs2110735	2	103050925	G	A	-6.45813	20883	0.761729	-0.0744469	0.0112733704252308	-6.60379	4.00786697495546e-11
rs2110734	2	103052206	T	C	-6.40065	20883	0.761014	-0.0737489	0.011261780617196	-6.5486	5.80793343057562e-11
rs2058660	2	103054449	A	G	-6.39702	20883	0.761014	-0.0737035	0.011261780617196	-6.54457	5.96682680920203e-11
rs2058658	2	103054803	C	T	-6.39328	20883	0.761014	-0.0736637	0.011261780617196	-6.54104	6.10943618424406e-11
rs4851009	2	103055644	A	G	-6.39298	20883	0.761014	-0.0736604	0.011261780617196	-6.54075	6.12130703899527e-11
rs11677107	2	103057087	A	C	-6.40613	20883	0.760729	-0.0738019	0.0112571796700455	-6.55598	5.52761221350928e-11
rs1558652	2	103058328	A	G	-6.40613	20883	0.760729	-0.0737498	0.0112571796700455	-6.55135	5.70177620319142e-11
rs4851584	2	103060313	G	A	-6.41778	20883	0.760729	-0.0738755	0.0112571796700455	-6.56252	5.29058178930523e-11
rs6734736	2	103062880	T	C	-6.39702	20883	0.761014	-0.0736813	0.011261780617196	-6.5426	6.04580154862545e-11
rs6708413	2	103063369	A	G	-6.38935	20883	0.761014	-0.0735601	0.011261780617196	-6.53184	6.49679255093827e-11
rs4851586	2	103064264	C	T	-6.47123	20883	0.759729	-0.0743472	0.0112411200552034	-6.61386	3.74430602314394e-11
rs6543137	2	103065908	G	T	-6.40222	20883	0.761014	-0.0737374	0.011261780617196	-6.54758	5.84755644535522e-11
rs7559479	2	103068787	A	G	-6.36	20883	0.761014	-0.0732805	0.011261780617196	-6.50701	7.66623370228679e-11
rs917997	2	103070568	C	T	-6.41778	20883	0.761014	-0.0738974	0.011261780617196	-6.56179	5.31662218840188e-11
rs2075185	2	103070988	G	A	-6.41387	20883	0.761014	-0.0738631	0.011261780617196	-6.55874	5.42647866627796e-11
rs4851587	2	103073474	T	C	-6.41383	20883	0.761014	-0.0738627	0.011261780617196	-6.5587	5.42781746424721e-11
rs6757276	2	103074079	G	T	-6.41778	20883	0.761014	-0.0739053	0.011261780617196	-6.56249	5.29160475244967e-11
rs4070554	2	103074493	G	A	-6.40609	20883	0.761014	-0.073779	0.011261780617196	-6.55127	5.70498509675084e-11
rs6761825	2	103075561	C	T	-6.40609	20883	0.761014	-0.073779	0.011261780617196	-6.55127	5.70498509675084e-11
rs6705001	2	103076210	G	A	-6.38553	20883	0.761014	-0.0735404	0.011261780617196	-6.53009	6.57305685991063e-11
rs6543141	2	103076351	A	G	-6.38531	20883	0.761014	-0.0735542	0.011261780617196	-6.53131	6.51973629696772e-11
rs7561487	2	103077894	G	A	-6.36649	20883	0.761014	-0.0733507	0.011261780617196	-6.51324	7.35470797910036e-11
rs4241210	2	103078740	A	G	-6.38168	20883	0.761014	-0.073515	0.011261780617196	-6.52783	6.67307101642269e-11
rs6720564	2	103079297	C	T	-6.37034	20883	0.761014	-0.0733929	0.011261780617196	-6.51699	7.17338605292983e-11
rs6717915	2	103079619	C	A	-6.38164	20883	0.761014	-0.0735145	0.011261780617196	-6.52779	6.67470367738727e-11
rs2075184	2	103080592	C	T	-6.38164	20883	0.761014	-0.0735115	0.011261780617196	-6.52752	6.68680363578621e-11
rs917996	2	103082273	A	C	-6.38168	20883	0.761014	-0.073515	0.011261780617196	-6.52783	6.67307101642269e-11
rs731628	2	103082571	T	C	-6.38168	20883	0.761014	-0.073515	0.011261780617196	-6.52783	6.67307101642269e-11
rs1403554	2	103083453	A	G	-6.42729	20883	0.762014	-0.0741149	0.0112780089851899	-6.57163	4.97687473032839e-11
rs10165460	2	103085631	T	C	-6.43134	20883	0.762014	-0.0741587	0.0112780089851899	-6.57551	4.84863285580868e-11
rs11123931	2	103085660	G	A	-6.42748	20883	0.762014	-0.0741169	0.0112780089851899	-6.57181	4.97075170755288e-11
rs990171	2	103086770	C	A	-6.42748	20883	0.762014	-0.0742335	0.0112780089851899	-6.58214	4.63717222260567e-11
rs10197881	2	103091715	G	A	-6.42748	20883	0.762014	-0.0741079	0.0112780089851899	-6.57101	4.99740757896432e-11
rs1468791	2	103092021	G	A	-6.42586	20883	0.761299	-0.0739892	0.0112663922461095	-6.56725	5.12540768980375e-11
rs7597819	2	103092906	G	A	-6.44689	20883	0.761014	-0.0741595	0.011261780617196	-6.58506	4.54711859646228e-11
rs6737668	2	103093081	T	C	-6.43962	20883	0.761014	-0.0740742	0.011261780617196	-6.57748	4.78480734966184e-11
rs10469840	2	103093243	C	T	-6.43924	20883	0.761014	-0.0739284	0.011261780617196	-6.56454	5.2193655768066e-11
rs759382	2	103094213	T	G	-6.30038	20883	0.752729	-0.0691181	0.0111322691919302	-6.20881	5.33889230972269e-10
rs13397985	2	231091223	G	T	5.70056338028169	20883	0.196845	0.0675744627794534	0.0120789098129037	5.59441736267164	2.21363871837308e-08
rs7563433	2	231095678	C	T	5.69352112676056	20883	0.195845	0.0676252645744309	0.0121021766765238	5.58785963731737	2.29885329851793e-08
rs6716753	2	231097129	C	T	5.63106382978723	20883	0.19913	0.0660575825990908	0.0120265277186534	5.49265624662669	3.9593299128707e-08
rs6436922	2	231098040	G	A	5.62400709219858	20883	0.19913	0.066066869014583	0.0120265277186534	5.49342840761192	3.94204954776926e-08
rs7557418	2	231098071	A	C	5.7006338028169	20883	0.19513	0.067812119019465	0.0121189424714247	5.59554756360627	2.19926542212295e-08
rs1946410	2	231098478	T	C	5.60992907801419	20883	0.198845	0.0659407587804659	0.0120330024467459	5.47999213598583	4.25344740894783e-08
rs28445040	2	231110582	T	C	5.58454225352113	20883	0.194845	0.0665027523385392	0.0121256558044114	5.48446644134045	4.14719199599462e-08
rs13426106	2	231113499	A	G	5.69136842105263	20883	0.193845	0.0678534692052182	0.0121493498640619	5.58494651684456	2.33772145192714e-08
rs9989899	2	231114131	A	G	5.61042105263158	20883	0.193845	0.0669095226706423	0.0121493498640619	5.50725128663573	3.64479816731299e-08
rs35857956	2	231114995	T	C	5.64898245614035	20883	0.193845	0.0673660102377832	0.0121493498640619	5.54482429031481	2.94249506329288e-08
rs13385151	2	231115976	T	C	5.71224561403509	20883	0.19313	0.0682024076057179	0.0121664243993775	5.60578896205589	2.07308437174159e-08
rs7423615	2	231116874	T	C	5.72017482517483	20883	0.193845	0.0681690573712817	0.0121493498640619	5.61092224143843	2.01251185565376e-08
rs4663340	2	234142691	C	T	-5.63064	20883	0.053007	-0.117766	0.021436289772099	-5.49375	3.93494660225402e-08
rs7563345	2	234143244	G	A	7.76620967741936	20883	0.664123	0.0693748363649515	0.0101689291852951	6.82223615690743	8.96341547460878e-12
rs13003866	2	234143373	A	G	12.2583898305085	20883	0.536394	0.110170126828668	0.00963103889203246	11.4390698722865	2.66729691879295e-30
rs930449	2	234144883	A	G	8.10467741935484	20883	0.657694	0.072531578963236	0.0101220952676412	7.1656684752917	7.74078945567256e-13
rs62192912	2	234144942	T	C	8.7314705882353	20883	0.303553	0.0881360954614515	0.0104454779252698	8.4377274158257	3.23567141778988e-17
rs28454240	2	234145618	T	C	12.2554042553191	20883	0.536679	0.109374577476185	0.00963144220228143	11.3559916759171	6.92496435782632e-30
rs13418066	2	234145944	C	A	12.3445957446809	20883	0.534679	0.110714180340813	0.0096286793955468	11.4983764431929	1.34420069348857e-30
rs13412102	2	234145971	C	T	10.2501	20883	0.609686	0.091350683831065	0.00984531102173895	9.27859806859916	1.71723076702916e-20
rs12692250	2	234146047	T	G	10.2585	20883	0.608972	0.0909406260403499	0.00984208305502108	9.23997750597677	2.4654906231469e-20
rs10206299	2	234146271	T	G	12.5168220338983	20883	0.54625	0.112563647084926	0.00964685103428941	11.6684342574403	1.84792937227936e-31
rs10192579	2	234146302	G	T	10.5247520661157	20883	0.619257	0.094436897599482	0.00989095418571957	9.54780457236661	1.3247375236915e-21
rs6717560	2	234146333	C	T	6.93301115241636	20883	0.725412	0.0668857485359615	0.0107610951524449	6.2155150185402	5.11565800700884e-10
rs10187752	2	234146550	T	C	12.1054430379747	20883	0.553679	0.108853136081667	0.00966133029214038	11.2668890090861	1.91206916467898e-29
rs11688431	2	234147175	C	T	12.1221518987342	20883	0.554965	0.109462590725783	0.00966406261792333	11.326767535919	9.67082045388925e-30
rs7574945	2	234147510	C	T	6.13242424242424	20883	0.673556	0.0562883597151705	0.0102423217916281	5.49566405550543	3.89242888196678e-08
rs1596017	2	234147930	T	C	12.1822033898305	20883	0.553965	0.109640203308952	0.00966193215563456	11.347647814419	7.61846535337247e-30
rs1596016	2	234148043	A	G	8.18388	20883	0.670979	0.074024580596122	0.0102217050059559	7.2419014785684	4.4243721581503e-13
rs73110037	2	234148244	A	C	-5.78974	20883	0.0535078	-0.118877	0.0213413824677026	-5.57026	2.54364453967517e-08
rs11690131	2	234148383	C	T	12.1735169491525	20883	0.550965	0.109420763948154	0.00965578337606946	11.3321477591698	9.0946868326225e-30
rs62192926	2	234148737	A	G	8.63833948339483	20883	0.298838	0.0875039170768621	0.0104921023892395	8.33997933213127	7.4303520269297e-17
rs57215884	2	234149237	G	A	-5.96069	20883	0.055437	-0.120254	0.0209881563781376	-5.7296	1.00667138795462e-08
rs10929322	2	234149702	T	C	12.132085106383	20883	0.552965	0.109055637555414	0.00965984217934989	11.2895879177555	1.47727640055875e-29
rs10929325	2	234151031	A	G	12.260641025641	20883	0.55325	0.110582753971328	0.00966043370212159	11.446976127691	2.43491866825378e-30
rs10929326	2	234151045	G	T	12.2434188034188	20883	0.553535	0.110429670202661	0.00966102850884055	11.4304258704557	2.94660113589469e-30
rs10186850	2	234151615	A	C	12.6708547008547	20883	0.54382	0.11386456004793	0.00964259459524789	11.8084981094244	3.52807045262311e-32
rs13432541	2	234152509	A	G	-5.72956	20883	0.0540363	-0.117367	0.021242693284727	-5.52506	3.29380273175243e-08
rs10203952	2	234153366	G	A	12.6879487179487	20883	0.54582	0.113958333951942	0.00964608069497157	11.8139519619971	3.30646310648168e-32
rs10167613	2	234153848	A	G	12.7092735042735	20883	0.545105	0.114099546538757	0.00964481611183479	11.8301422459211	2.72679302634266e-32
rs58553066	2	234154059	C	T	-6.72968	20883	0.118014	-0.10133	0.0148864795495529	-6.80685	9.9760732171542e-12
rs2880080	2	234154139	T	G	12.662264957265	20883	0.546105	0.113877031636479	0.00964659044395346	11.8048995961944	3.68230248362301e-32
rs12474375	2	234154614	T	C	-5.80327	20883	0.0534793	-0.118927	0.0213467469119515	-5.57118	2.53022903344694e-08
rs2119505	2	234154651	A	G	12.7510729613734	20883	0.546105	0.114548324361638	0.00964659044395346	11.8744881963386	1.60614024794851e-32
rs2119504	2	234154683	A	C	8.38697580645161	20883	0.671834	0.0761576567942765	0.0102284973067918	7.44563492661895	9.64792670768149e-14
rs11679791	2	234156536	T	G	12.3804700854701	20883	0.55282	0.111118092683369	0.00965954248900834	11.5034529647559	1.26741570393952e-30
rs11680130	2	234157258	A	G	12.7769098712446	20883	0.545105	0.114970728490655	0.00964481611183479	11.9204686909041	9.25862111887076e-33
rs56049444	2	234157688	T	C	12.8112875536481	20883	0.544105	0.115329671945164	0.0096430816330105	11.9598356971659	5.7675925820241e-33
rs55835501	2	234157733	T	C	12.7896566523605	20883	0.545391	0.115150610618349	0.00964531949888979	11.9384962448992	7.45589572469836e-33
rs56227616	2	234157741	C	T	12.7938197424893	20883	0.545105	0.115109492087068	0.00964481611183479	11.9348560669624	7.78935094008843e-33
rs12477844	2	234157772	T	C	-5.8084	20883	0.0535078	-0.118995	0.0213413824677026	-5.57579	2.464122735687e-08
rs10210302	2	234158839	T	C	12.8233189655172	20883	0.545105	0.115497168521986	0.00964481611183479	11.9750513833296	4.80140046959499e-33
rs1816753	2	234159609	C	T	7.17073643410853	20883	0.713267	0.069080942621775	0.0106200047558815	6.50479394404385	7.77999477052971e-11
rs12476635	2	234159685	C	T	-6.78043	20883	0.119014	-0.101846	0.0148322175509146	-6.86653	6.57836936785419e-12
rs2289477	2	234160345	G	T	12.8576724137931	20883	0.546105	0.115787496736567	0.00964659044395346	12.0029452280876	3.42874074142273e-33
rs6752107	2	234161448	A	G	12.7973706896552	20883	0.546105	0.115344738149894	0.00964659044395346	11.957047292517	5.96452701572154e-33
rs6738490	2	234161583	C	T	12.8489655172414	20883	0.546105	0.11576924636852	0.00964659044395346	12.0010533297891	3.50803180410594e-33
rs6431654	2	234161769	T	C	12.8188362068966	20883	0.546105	0.11549490517588	0.00964659044395346	11.9726141424687	4.94457767214902e-33
rs6745825	2	234162153	G	A	12.8489655172414	20883	0.546105	0.115829646400745	0.00964659044395346	12.0073146127342	3.25235372317714e-33
rs6431655	2	234162415	G	A	7.38120622568093	20883	0.710267	0.0695899138223273	0.010587168277304	6.57304314048822	4.929716729259e-11
rs10186415	2	234164492	A	G	-5.71291	20883	0.0538648	-0.116726	0.0212745552735815	-5.48665	4.09622196787535e-08
rs2119503	2	234165777	A	G	-7.03947	20883	0.127729	-0.102712	0.0143886200043921	-7.1384	9.44245838478083e-13
rs77591382	2	234166007	G	A	-5.8214	20883	0.053437	-0.119365	0.0213547169716783	-5.58963	2.27554597571543e-08
rs11685932	2	234166322	A	G	8.54242914979757	20883	0.672834	0.0776870733396738	0.0102365018547246	7.58922085319782	3.2183480791217e-14
rs6431659	2	234167020	G	A	8.58724696356275	20883	0.67312	0.0782100882399972	0.010238803170975	7.63859671232936	2.19601971912318e-14
rs6431660	2	234167234	G	A	12.8362068965517	20883	0.544105	0.115659581423621	0.0096430816330105	11.9940477354969	3.81782613425018e-33
rs6431661	2	234167421	T	C	12.8146982758621	20883	0.544105	0.115460401507036	0.0096430816330105	11.9733925213065	4.89839641705076e-33
rs1441090	2	234168042	A	G	-5.72224	20883	0.0538648	-0.116891	0.0212745552735815	-5.49441	3.9201983488957e-08
rs35300242	2	234168790	A	G	12.8060344827586	20883	0.544105	0.115380183308599	0.0096430816330105	11.965073790688	5.41494295188947e-33
rs6758317	2	234168951	T	C	-8.59679	20883	0.175592	-0.105841	0.01262310383842	-8.38472	5.08458281372448e-17
rs10164737	2	234169822	T	C	12.8102155172414	20883	0.543105	0.115324909731851	0.00964138694369615	11.9614439712177	5.65695708460274e-33
rs13391356	2	234170369	C	T	12.8100862068966	20883	0.545105	0.115404177454201	0.00964481611183479	11.9654098238942	5.39306528508728e-33
rs6737398	2	234170397	A	G	8.58307692307692	20883	0.67312	0.0786465058807965	0.010238803170975	7.68122060435186	1.57579845827909e-14
rs73110098	2	234171459	A	G	-5.72224	20883	0.0538648	-0.116891	0.0212745552735815	-5.49439	3.92055747059328e-08
rs6708373	2	234172846	G	A	12.7886206896552	20883	0.545105	0.115158985975761	0.00964481611183479	11.9399877240224	7.32340023807588e-33
rs12994997	2	234173503	A	G	12.7714224137931	20883	0.545105	0.114964297718087	0.00964481611183479	11.919801931425	9.33301550713298e-33
rs13009506	2	234175706	T	G	12.8018534482759	20883	0.544391	0.115250534072811	0.00964357362860261	11.9510192498537	6.41338124701947e-33
rs3792112	2	234176609	T	C	12.7973706896552	20883	0.545105	0.115457897321878	0.00964481611183479	11.9709796416133	5.04296476423217e-33
rs12994971	2	234178453	T	C	12.7845689655172	20883	0.545105	0.115053122560142	0.00964481611183479	11.9290115255764	8.35597949774693e-33
rs3792111	2	234179690	T	C	12.8146982758621	20883	0.544105	0.115384727941669	0.0096430816330105	11.9655450749977	5.38428446923304e-33
rs3828309	2	234180410	G	A	12.7671551724138	20883	0.544105	0.114949934533485	0.0096430816330105	11.9204564379073	9.25998293352293e-33
rs2289474	2	234181848	T	C	12.7800862068966	20883	0.545391	0.115090939246226	0.00964531949888979	11.9323096823774	8.0313731142438e-33
rs2289472	2	234182240	T	C	12.7628017241379	20883	0.545105	0.114925454022722	0.00964481611183479	11.9157745145292	9.79516996880073e-33
rs2241880	2	234183368	G	A	12.793275862069	20883	0.545391	0.11518550729438	0.00964531949888979	11.942114235577	7.13852577584641e-33
rs2241879	2	234183468	A	G	12.7932327586207	20883	0.545391	0.115214581228806	0.00964531949888979	11.945128540539	6.8843836430606e-33
rs2241878	2	234183718	C	T	12.8489655172414	20883	0.546105	0.115816417695855	0.00964659044395346	12.005943277964	3.30671995204925e-33
rs3792109	2	234184417	A	G	12.9054506437768	20883	0.549676	0.116403258919168	0.00965325285228952	12.058449177736	1.75047988442332e-33
rs3792108	2	234184952	C	T	12.8285407725322	20883	0.548391	0.115617243377688	0.00965079660520049	11.9800725377826	4.51928090012948e-33
rs36001488	2	234185267	T	C	12.9099141630901	20883	0.550391	0.116417803202085	0.00965464826572419	12.0582127901427	1.75551059638087e-33
rs12472475	2	234185759	A	G	-5.76891	20883	0.0536363	-0.11808	0.0213172497747562	-5.53919	3.03878277147783e-08
rs3816234	2	234185999	A	G	12.9184549356223	20883	0.550391	0.116496977071164	0.00965464826572419	12.0664133860526	1.58910471278427e-33
rs2241877	2	234186489	G	A	6.77015325670498	20883	0.728412	0.0657445000270147	0.0107980611327387	6.08854675101659	1.13940183524912e-09
rs2241876	2	234186734	G	T	6.7432183908046	20883	0.728697	0.0654841324901976	0.0108016183247808	6.06243717572999	1.3407418536715e-09
rs7587633	2	234190049	C	T	6.63581395348837	20883	0.724412	0.0640431813498282	0.0107489649512722	5.95807890714616	2.55220288585491e-09
rs3792106	2	234190740	C	T	10.5274261603376	20883	0.606398	0.0979123239245664	0.0098306466870835	9.95990671226273	2.28276813650628e-23
rs4663396	2	234192251	T	C	-9.06145	20883	0.181021	-0.109356	0.0124735121230977	-8.76706	1.83389952431622e-18
rs10196794	2	234192616	A	G	12.5448927038627	20883	0.541535	0.112834542941505	0.00963880640586089	11.7062775400174	1.18362958174267e-31
rs7595748	2	234193186	G	A	6.53457692307692	20883	0.726127	0.0631321299420934	0.0107698266718375	5.86194484514594	4.57476993985646e-09
rs7595856	2	234193274	G	A	-8.91633	20883	0.179306	-0.10802	0.0125199206369915	-8.62787	6.25049807020409e-18
rs13005285	2	234194957	G	T	8.04796	20883	0.677408	0.0735415649376557	0.0102739549982677	7.15805791927797	8.18279844983765e-13
rs6754677	2	234199461	A	G	7.95397489539749	20883	0.635979	0.0708474222275632	0.00998171140709145	7.09772295933441	1.26829097532309e-12
rs4663420	2	234201658	C	T	-5.85432	20883	0.053437	-0.119777	0.0213547169716783	-5.60893	2.03578222811651e-08
rs1045100	2	234203597	C	T	12.1390434782609	20883	0.517965	0.109240342917686	0.00961169812605852	11.3653530817329	6.22124049172235e-30
rs11893210	2	234204672	G	A	8.64191666666667	20883	0.631834	0.0786591313076866	0.00995786606345671	7.8991955511783	2.80709188630335e-15
rs10187822	2	234206474	T	C	12.0648917748918	20883	0.516679	0.108539534773329	0.00961084068945135	11.2934485421717	1.41378580026689e-29
rs10195395	2	234206504	C	T	12.0647619047619	20883	0.516679	0.108538309397573	0.00961084068945135	11.293321042841	1.41583871833772e-29
rs10178603	2	234206610	A	G	12.0691774891775	20883	0.516679	0.108595064959525	0.00961084068945135	11.2992264119742	1.32378961192119e-29
rs10192702	2	234206750	C	A	12.1214285714286	20883	0.517679	0.109068964324979	0.00961150191191516	11.3477545262483	7.60917499331123e-30
rs7559194	2	234206799	A	G	12.1297402597403	20883	0.517679	0.109145116254489	0.00961150191191516	11.3556775262339	6.94990220238115e-30
rs140725980	2	234207080	G	A	-5.71458	20883	0.050007	-0.120524	0.0220350486141164	-5.46966	4.50897798803619e-08
rs58040982	2	234208045	A	G	-5.87308	20883	0.0534222	-0.120378	0.0213575078378183	-5.63632	1.73723108232838e-08
rs13411660	2	234208258	T	C	12.0731896551724	20883	0.516679	0.108747801204111	0.00961084068945135	11.3151184915041	1.10452982145535e-29
rs6759896	2	234210972	A	G	7.50847457627119	20883	0.578694	0.0698349875506833	0.00972671754200552	7.17970756826195	6.98606843358517e-13
rs6431270	2	234211048	A	G	6.99205533596838	20883	0.680267	0.0649078115571782	0.0102980781460692	6.30290532238324	2.92117348317433e-10
rs6717493	2	234211538	T	C	7.19336134453782	20883	0.589408	0.0669880826867864	0.00976284426317167	6.86153347129435	6.81252371934552e-12
rs6705993	2	234211626	A	G	7.17210084033613	20883	0.590408	0.0668136094251088	0.00976647329092246	6.84111935136395	7.85767545062929e-12
rs10172939	2	234224472	C	T	7.04580912863071	20883	0.576123	0.0655440068585351	0.0097187874351041	6.74405189908684	1.54029479058051e-11
rs60491550	2	234225681	C	T	-7.27541	20883	0.10087	-0.108099	0.015947674453328	-6.77837	1.21540490204526e-11
rs2304776	2	234227693	T	C	9.66233766233766	20883	0.515116	0.087997612932503	0.0096098845353317	9.15698961927908	5.3365205285508e-20
rs111534661	2	234230596	C	T	-7.31863	20883	0.09987	-0.109201	0.0160184124961069	-6.81722	9.28210439383979e-12
rs11891546	2	234232722	G	T	7.5837339055794	20883	0.571694	0.0705290390636806	0.00970578619005684	7.26670026338871	3.68374939888331e-13
rs72976387	2	234233019	G	A	-7.12653	20883	0.10087	-0.105786	0.015947674453328	-6.63329	3.28283130538549e-11
rs10168355	2	234233491	A	G	9.23100840336134	20883	0.61826	0.083110224555197	0.00988599091217608	8.4068683952394	4.21103135297404e-17
rs3792098	2	234234758	A	G	9.24785714285714	20883	0.616546	0.0833495383189607	0.00987757276707545	8.43826112795511	3.22093408785304e-17
rs6756706	2	234234828	A	G	9.21852941176471	20883	0.61826	0.0831416220497948	0.00988599091217608	8.41004435350972	4.0985570669542e-17
rs13002340	2	234234959	A	G	9.761	20883	0.517686	0.0890086541732997	0.0096115066766262	9.26063490022391	2.03220178094247e-20
rs13400538	2	234235064	T	C	10.0172608695652	20883	0.512972	0.0913565960353372	0.00960872625854033	9.50766975530586	1.94981146520466e-21
rs55991949	2	234235360	A	C	9.78252173913044	20883	0.518686	0.0892234393257805	0.0096122068084542	9.28230541682749	1.65850469174295e-20
rs6728032	2	234236713	C	T	-6.43352	20883	0.201729	-0.0763322	0.0119682395241437	-6.3779	1.79537528397738e-10
rs12997325	2	234237387	G	A	9.76060869565217	20883	0.518686	0.0890320239301905	0.0096122068084542	9.2623916343419	1.99903449991375e-20
rs1000141	2	234242347	T	C	9.14842794759825	20883	0.529116	0.082924127951228	0.00962181942361828	8.61834173978339	6.79306857089098e-18
rs6431310	2	234243322	C	T	6.74914979757085	20883	0.667267	0.0618459127084395	0.0101927613245284	6.06763081556815	1.29810876046787e-09
rs3792093	2	234244318	T	C	6.09454935622318	20883	0.565127	0.0554253254032598	0.009688027558596	5.72101235963992	1.058911931196e-08
rs13028996	2	234246225	C	T	6.68417004048583	20883	0.666982	0.0607279030678964	0.0101905753676721	5.95922221041077	2.53441282725258e-09
rs880116	2	234246264	T	C	8.03943231441048	20883	0.507834	0.0726759231679496	0.00960667116505457	7.56515154097468	3.87412695007545e-14
rs880115	2	234246370	C	T	6.23618025751073	20883	0.557697	0.0567939678218633	0.00967009007719759	5.87315809557818	4.27570353659871e-09
rs880114	2	234246458	C	T	8.03052401746725	20883	0.507834	0.0725404695985582	0.00960667116505457	7.55105159240101	4.31757751358703e-14
rs3828305	2	234246994	G	A	7.99117903930131	20883	0.507834	0.0721970424625378	0.00960667116505457	7.51530277471798	5.67793734447407e-14
rs2241874	2	234247627	C	T	6.49182926829268	20883	0.667697	0.0588824149767781	0.0101960691630243	5.77501133381018	7.69479053821652e-09
rs2241873	2	234247924	A	G	6.52861788617886	20883	0.666982	0.0592004779308959	0.0101905753676721	5.80933615570908	6.27210415006606e-09
rs2879924	2	234248529	A	G	7.92122270742358	20883	0.507549	0.0715104996412005	0.00960658691120871	7.44390284522009	9.77534033169039e-14
rs10803624	2	234249385	T	C	7.89982608695652	20883	0.507549	0.0713643037448762	0.00960658691120871	7.4286845478502	1.09682973203408e-13
rs7423426	2	234250482	G	A	7.874	20883	0.507549	0.0712001656280398	0.00960658691120871	7.41159855067415	1.24786015015866e-13
rs3792091	2	234251322	G	T	6.71174672489083	20883	0.527408	0.0583030270024481	0.0096199558054218	6.06063356024864	1.35586410219124e-09
rs13078949	3	49361791	G	A	-5.78715	20883	0.429588	-0.0568228	0.00970217757038034	-5.8567	4.72150067748214e-09
rs4563439	3	49383779	T	C	-6.82752	20883	0.399162	-0.0671973	0.00980700338835177	-6.85197	7.28401424109575e-12
rs62259939	3	49386047	A	G	-7.03373	20883	0.409592	-0.0681281	0.00976647329092245	-6.97572	3.04316393331403e-12
rs17080528	3	49389842	T	C	6.8548132780083	20883	0.326979	0.0683084987398682	0.0102380059552285	6.67205108480951	2.52252723533941e-11
rs17650792	3	49390250	G	A	-7.07668	20883	0.411592	-0.0683718	0.00975925957446711	-7.00584	2.45504417720348e-12
rs13090388	3	49391082	T	C	6.98347107438017	20883	0.320979	0.0697121304438554	0.0102874965714479	6.77639403908391	1.23212350061626e-11
rs11711536	3	49391240	T	C	6.9503734439834	20883	0.330694	0.0690235058807052	0.0102085509225162	6.76134217330158	1.36719198496887e-11
rs4955438	3	49391718	A	G	-6.80072	20883	0.407162	-0.0659338	0.009775477490713	-6.74482	1.53219662971573e-11
rs1050450	3	49394834	A	G	7.00012	20883	0.326264	0.06977956877443	0.0102437780751028	6.81189774542529	9.63195637932938e-12
rs1800668	3	49395757	A	G	6.87882845188284	20883	0.327264	0.0685357650950662	0.0102357145234887	6.69575	2.14571205827744e-11
rs3811699	3	49396360	C	T	6.91627615062762	20883	0.327979	0.0689031473886664	0.010229989201717	6.73540763631519	1.63470980818337e-11
rs1987628	3	49399259	A	G	6.92456066945607	20883	0.327264	0.0690258485453998	0.0102357145234887	6.74362775427165	1.54480019141663e-11
rs67485053	3	49405164	G	A	6.98347280334728	20883	0.327264	0.0696886334696893	0.0102357145234887	6.80837994355639	9.8703907139589e-12
rs2878298	3	49406080	C	T	-7.02133	20883	0.411592	-0.0680539	0.00975925957446711	-6.97327	3.09667462540105e-12
rs7373849	3	49407229	A	G	-7.02155	20883	0.411592	-0.068058	0.00975925957446711	-6.97369	3.08734859230054e-12
rs13087851	3	49408974	G	A	6.80841666666667	20883	0.324694	0.0681176866646392	0.0102565707552217	6.64137052142504	3.10779690425496e-11
rs17595772	3	49409704	A	G	-7.02155	20883	0.411592	-0.068058	0.00975925957446711	-6.97369	3.08734859230054e-12
rs7621003	3	49411404	C	T	-7.01734	20883	0.411592	-0.0680186	0.00975925957446711	-6.96965	3.17728950517804e-12
rs6809216	3	49412559	A	G	6.91644351464435	20883	0.327979	0.0689968349064345	0.010229989201717	6.74456576111089	1.53485362185739e-11
rs7623659	3	49414791	T	C	6.91644351464435	20883	0.327979	0.0689978005903116	0.010229989201717	6.74466015846147	1.53385611831004e-11
rs2117939	3	49415179	A	C	-7.08172	20883	0.411306	-0.0687635	0.00976028027656584	-7.04524	1.85144518735646e-12
rs7648841	3	49416825	A	G	6.84117154811716	20883	0.333264	0.0679834437732728	0.0101886926670736	6.67244032131545	2.51584371097214e-11
rs6446264	3	49417243	A	C	6.88698744769874	20883	0.327979	0.0686724620508531	0.010229989201717	6.71285772611835	1.90849181041599e-11
rs4955412	3	49418168	C	A	-7.00421	20883	0.411306	-0.0680118	0.00976028027656584	-6.96822	3.20966037485494e-12
rs35169793	3	49423274	G	A	6.89928571428571	20883	0.328264	0.0686728122198986	0.0102277163664675	6.71438371570887	1.88862718632704e-11
rs6797765	3	49423976	G	A	-7.06433	20883	0.410592	-0.0684451	0.00976284426317167	-7.01078	2.36994360765723e-12
rs6793308	3	49424283	T	C	6.89915966386555	20883	0.327979	0.0686816122266556	0.010229989201717	6.71375217239997	1.89682364724373e-11
rs7631908	3	49425707	G	T	-7.03845	20883	0.412306	-0.0681979	0.00975672715984193	-6.98984	2.7520389087726e-12
rs4855843	3	49429039	T	C	-6.97403	20883	0.411592	-0.0675801	0.00975925957446711	-6.92472	4.3685192560865e-12
rs6792911	3	49429856	T	C	-7.07717	20883	0.411306	-0.0685347	0.00976028027656584	-7.0218	2.19026091776239e-12
rs11716974	3	49431853	A	G	6.92445378151261	20883	0.327979	0.0688973730852669	0.010229989201717	6.73484318768424	1.64106824270572e-11
rs11716948	3	49431903	T	C	-6.87429	20883	0.235588	-0.0778827	0.0113174682693036	-6.88163	5.91704995991557e-12
rs4855842	3	49433133	A	G	-7.04734	20883	0.409592	-0.0682892	0.00976647329092245	-6.9922	2.70601647727122e-12
rs9878943	3	49434654	A	G	6.88668067226891	20883	0.328264	0.0685701054221793	0.0102277163664675	6.70434170886792	2.02316328854171e-11
rs34937635	3	49437569	T	C	-7.15695	20883	0.407592	-0.0692628	0.00977386493571773	-7.08653	1.37517706107004e-12
rs55957735	3	49438158	A	G	-6.99575	20883	0.410592	-0.0676734	0.00976284426317167	-6.93173	4.15714505300745e-12
rs9871380	3	49438221	A	G	6.73516806722689	20883	0.330979	0.0668954544867224	0.0102063280082223	6.55431164203531	5.58991214065499e-11
rs11706370	3	49441091	A	G	6.88668067226891	20883	0.328264	0.0685684459414177	0.0102277163664675	6.70417945556502	2.02541230541293e-11
rs6773518	3	49443372	A	C	-7.07265	20883	0.406306	-0.0685336	0.00977871229008476	-7.00845	2.4097243348268e-12
rs4855877	3	49448527	C	T	-6.99146	20883	0.410592	-0.0676337	0.00976284426317167	-6.92766	4.27845147871025e-12
rs6779524	3	49450449	T	C	6.88239495798319	20883	0.328264	0.0684673437013252	0.0102277163664675	6.69429433199785	2.16714839387583e-11
rs6784820	3	49450864	G	A	-7.09017	20883	0.410021	-0.0685757	0.0097649109982978	-7.02266	2.17677955267571e-12
rs6997	3	49453834	T	C	6.85705882352941	20883	0.328264	0.0682185237976056	0.0102277163664675	6.66996633004666	2.55862118274911e-11
rs9814873	3	49454112	G	A	6.92071129707113	20883	0.327979	0.068858964919347	0.010229989201717	6.73108871979941	1.68398240985318e-11
rs10640	3	49454277	A	G	6.92445378151261	20883	0.328264	0.068880440981733	0.0102277163664675	6.73468431404332	1.64286229555674e-11
rs11715915	3	49455330	T	C	6.95401673640167	20883	0.327264	0.0692544879233265	0.0102357145234887	6.76596516680909	1.32423404599154e-11
rs1464568	3	49458266	A	G	-7.13288	20883	0.410306	-0.0689539	0.00976387763180277	-7.06214	1.63957956427058e-12
rs4855873	3	49459114	C	A	-7.05996	20883	0.410306	-0.0682702	0.00976387763180277	-6.99212	2.70769357776539e-12
rs1464566	3	49459376	C	T	-7.05996	20883	0.410306	-0.0682902	0.00976387763180277	-6.99417	2.66830850845166e-12
rs6446272	3	49463287	A	G	6.92873949579832	20883	0.328979	0.0689005013690682	0.0102220375562923	6.74038820437084	1.57964007161344e-11
rs6446274	3	49465601	T	C	-6.97444	20883	0.409877	-0.0674899	0.00976543449215496	-6.9111	4.80922296519276e-12
rs80033912	3	49468689	C	A	-6.89941	20883	0.236733	-0.0779834	0.0112985307624032	-6.90209	5.12442799038158e-12
rs4459909	3	49469217	C	T	-7.05159	20883	0.410306	-0.0682549	0.00976387763180277	-6.99056	2.73798462575813e-12
rs7646366	3	49470668	A	G	6.98323529411765	20883	0.327264	0.0695306767446765	0.0102357145234887	6.79294802381592	1.09864971086352e-11
rs6446277	3	49473077	A	G	7.0336974789916	20883	0.327549	0.0700110365973466	0.0102334284033944	6.84140581607277	7.84197556983801e-12
rs11130193	3	49473646	T	C	-7.14605	20883	0.411021	-0.0690789	0.00976130100933705	-7.07681	1.47511092065449e-12
rs35115732	3	49475155	C	T	6.9746218487395	20883	0.326264	0.0695008528195089	0.0102437780751028	6.78468942903287	1.16336499470207e-11
rs11130194	3	49475689	A	G	-6.85515	20883	0.401162	-0.0666073	0.00979884858193202	-6.79746	1.06478384141324e-11
rs13096760	3	49476806	C	T	-7.22747	20883	0.411021	-0.069842	0.00976130100933705	-7.15499	8.36778673311363e-13
rs13079643	3	49477466	A	G	6.98323529411765	20883	0.327264	0.0693526134197042	0.0102357145234887	6.77555174683266	1.23932373401293e-11
rs71324962	3	49487487	C	A	6.92008403361345	20883	0.329264	0.0688199367924323	0.0102197832040221	6.73399184880435	1.65070429333329e-11
rs59152804	3	49489463	A	G	-7.06043	20883	0.411306	-0.068277	0.00976028027656584	-6.99539	2.64517124859984e-12
rs11130196	3	49490149	C	A	-6.89288	20883	0.408592	-0.06676	0.00977014680025044	-6.83306	8.31247040066243e-12
rs67216675	3	49493151	T	G	6.97894957983193	20883	0.326979	0.0695220300015789	0.0102380059552285	6.79058307893196	1.11681241469157e-11
rs885592	3	49497883	G	T	-7.17659	20883	0.411306	-0.0693646	0.00976028027656584	-7.10683	1.18739107110538e-12
rs10865955	3	49499829	A	G	-7.12091	20883	0.410306	-0.0688345	0.00976387763180277	-7.04991	1.79030873630929e-12
rs7645445	3	49502243	T	C	-7.103	20883	0.412592	-0.0686468	0.00975571908429278	-7.03657	1.97030070178382e-12
rs4855866	3	49504118	A	G	-7.13767	20883	0.410306	-0.0690542	0.00976387763180277	-7.07242	1.52255401633601e-12
rs4855839	3	49507847	A	G	-7.12737	20883	0.426451	-0.0685867	0.00971113036462919	-7.06269	1.63305324296902e-12
rs9853683	3	49512588	G	A	6.97464135021097	20883	0.327264	0.0694804126599858	0.0102357145234887	6.78803736666783	1.13669214579643e-11
rs12330269	3	49513910	A	G	6.97481012658228	20883	0.327264	0.0694820715873981	0.0102357145234887	6.78819943912583	1.1354162388942e-11
rs9827021	3	49514764	A	C	6.95367088607595	20883	0.327264	0.0692742909290155	0.0102357145234887	6.76789986376099	1.30665136253895e-11
rs35701831	3	49515000	C	A	-7.15103	20883	0.411306	-0.0691279	0.00976028027656584	-7.08258	1.41496862455832e-12
rs4241408	3	49517216	A	G	-6.85115	20883	0.406592	-0.0664372	0.00977762784393406	-6.79482	1.08447612121805e-11
rs1568661	3	49520958	G	A	-7.15103	20883	0.415592	-0.0690214	0.00974536142968295	-7.08249	1.41588019288983e-12
rs1568662	3	49521263	G	A	-7.17259	20883	0.410306	-0.0693546	0.00976387763180277	-7.10318	1.21914331352532e-12
rs4855864	3	49521974	T	C	-7.07315	20883	0.412306	-0.0683722	0.00975672715984193	-7.00769	2.42276543750338e-12
rs7630869	3	49522543	T	C	6.98323529411765	20883	0.332979	0.069270935821216	0.0101908741954496	6.79734971629288	1.06561211517978e-11
rs3924463	3	49524169	T	C	-6.88897	20883	0.405877	-0.0668304	0.00978034585645304	-6.83313	8.30815443035722e-12
rs3924462	3	49524236	G	T	-7.17259	20883	0.411306	-0.0693555	0.00976028027656584	-7.1059	1.19543777601428e-12
rs9818590	3	49525096	G	A	6.9537552742616	20883	0.327264	0.0692953891926023	0.0102357145234887	6.76996110370065	1.28817022957602e-11
rs11719996	3	49525958	C	T	6.73966386554622	20883	0.329979	0.0670346944368638	0.0102141506223901	6.5629240173842	5.27627373064881e-11
rs4855861	3	49525962	T	G	-6.86712	20883	0.406592	-0.0666066	0.00977762784393406	-6.81215	9.61520453636115e-12
rs4855859	3	49526300	T	C	-7.18961	20883	0.412021	-0.0694929	0.0097577352988953	-7.12183	1.06506254285932e-12
rs9850072	3	49529482	T	C	6.97481012658228	20883	0.327264	0.0694786125453472	0.0102357145234887	6.78786150062208	1.13807823089019e-11
rs7643845	3	49530711	G	A	-7.12073	20883	0.411021	-0.0688943	0.00976130100933705	-7.0579	1.69041887683402e-12
rs7371895	3	49533139	C	T	-7.00858	20883	0.409306	-0.0678862	0.00976751936664334	-6.9502	3.64763359749139e-12
rs62261185	3	49533348	T	C	-6.95731	20883	0.405306	-0.0675089	0.00978253299488336	-6.90096	5.16512631746483e-12
rs7637999	3	49535115	T	C	-7.14634	20883	0.411306	-0.069127	0.00976028027656584	-7.08248	1.41594177587062e-12
rs34363169	3	49537712	A	G	6.97481012658228	20883	0.327264	0.0695040456994887	0.0102357145234887	6.79034624695641	1.11864739775765e-11
rs11130199	3	49538799	C	T	-7.06039	20883	0.412306	-0.0683102	0.00975672715984193	-7.00134	2.5352056119695e-12
rs6766131	3	49538932	C	T	6.9537552742616	20883	0.327264	0.0692968895595114	0.0102357145234887	6.77010768525152	1.28686577042e-11
rs6797664	3	49539222	A	G	6.97481012658228	20883	0.327264	0.0695034921291554	0.0102357145234887	6.79029216471994	1.11906684300683e-11
rs6766581	3	49539401	C	T	6.97067510548523	20883	0.327264	0.0694634019778889	0.0102357145234887	6.78637547173534	1.14985663305593e-11
rs3877784	3	49539417	T	C	-7.12953	20883	0.411306	-0.0689829	0.00976028027656584	-7.06771	1.57508892933557e-12
rs11708955	3	49540114	C	T	7.09477366255144	20883	0.315979	0.0713298919884214	0.0103306057687163	6.90471532699721	5.03042008526936e-12
rs11712569	3	49540152	G	A	6.93762	20883	0.320979	0.0694572529668808	0.0102874965714479	6.75161857741504	1.46204822935714e-11
rs10212296	3	49542273	C	T	6.83690376569038	20883	0.327979	0.0680577333187034	0.010229989201717	6.65276687753304	2.87633602665372e-11
rs9858418	3	49543288	G	A	6.74357142857143	20883	0.330979	0.0670540122052263	0.0102063280082223	6.56984687844709	5.03670293258887e-11
rs9821311	3	49543656	T	C	6.92396624472574	20883	0.327264	0.069001922624283	0.0102357145234887	6.74129026028802	1.56986230954503e-11
rs7622302	3	49547561	C	T	6.96219409282701	20883	0.327264	0.0693800408754241	0.0102357145234887	6.77823133072071	1.21655951040314e-11
rs12488065	3	49549674	T	C	-7.01728	20883	0.411592	-0.0679238	0.00975925957446711	-6.95994	3.40428956664551e-12
rs7637665	3	49552295	C	T	-6.99591	20883	0.401592	-0.0679798	0.00979711925306023	-6.93875	3.95586708586094e-12
rs7633271	3	49555963	C	T	6.99147058823529	20883	0.325264	0.0698352275894043	0.0102519074262109	6.81192530190604	9.63011107737248e-12
rs3870338	3	49557051	G	A	-7.04319	20883	0.412306	-0.068207	0.00975672715984193	-6.99077	2.7338568611234e-12
rs3870337	3	49557095	T	G	-7.03457	20883	0.411592	-0.0681439	0.00975925957446711	-6.98249	2.89994347551418e-12
rs2312461	3	49558658	A	G	-7.017	20883	0.409306	-0.0680368	0.00976751936664334	-6.96561	3.26973569648514e-12
rs3926569	3	49558716	T	C	6.9622268907563	20883	0.327264	0.0694480530775598	0.0102357145234887	6.78487592812323	1.16186317453006e-11
rs13062429	3	49559485	G	A	-6.95797	20883	0.661736	-0.0688287	0.0101512458330038	-6.78032	1.19912331694003e-11
rs4855855	3	49559984	T	C	-7.14605	20883	0.409306	-0.0693233	0.00976751936664334	-7.09732	1.27195291741132e-12
rs34196454	3	49563456	A	G	6.89058823529412	20883	0.327264	0.0689641965279971	0.0102357145234887	6.73760452870579	1.61019100482315e-11
rs11130202	3	49566715	T	C	-7.10767	20883	0.411306	-0.0688361	0.00976028027656584	-7.05268	1.75504833211901e-12
rs1801143	3	49570200	T	C	6.93257383966245	20883	0.327264	0.0691494566742892	0.0102357145234887	6.75570391452463	1.42143435139457e-11
rs1050088	3	49570882	C	T	-7.08638	20883	0.411306	-0.0686389	0.00976028027656584	-7.03247	2.02906038217959e-12
rs4625	3	49572140	G	A	6.94527426160338	20883	0.328264	0.069064433390425	0.0102277163664675	6.75267390253986	1.45144926588005e-11
rs11130203	3	49575367	A	G	6.79066945606695	20883	0.327979	0.0677192292322256	0.010229989201717	6.61967748908863	3.5998338280645e-11
rs34293138	3	49579017	C	T	6.93236286919831	20883	0.327979	0.069167403310406	0.010229989201717	6.76123913198238	1.36816485365019e-11
rs11720264	3	49580347	T	C	-7.11634	20883	0.411021	-0.0689858	0.00976130100933705	-7.06728	1.58005218692829e-12
rs4855836	3	49590256	T	C	-7.07772	20883	0.411592	-0.0686079	0.00975925957446711	-7.03003	2.06487872589269e-12
rs3811697	3	49590770	T	C	6.97481012658228	20883	0.327979	0.0695862850182181	0.010229989201717	6.80218557870412	1.03043737557997e-11
rs9837027	3	49597013	T	C	6.98729957805907	20883	0.328264	0.0697152078930833	0.0102277163664675	6.81630242716261	9.34135441726165e-12
rs9858280	3	49597737	C	T	7.00004219409283	20883	0.328979	0.0698031805839725	0.0102220375562923	6.82869537502379	8.56903117062129e-12
rs4241406	3	49600426	T	C	-7.04724	20883	0.411592	-0.068339	0.00975925957446711	-7.00247	2.51481711067711e-12
rs11926781	3	49603289	T	C	6.97894957983193	20883	0.327979	0.0696565665458583	0.010229989201717	6.80905572551018	9.8241423290388e-12
rs56116382	3	49606188	C	A	5.87057553956835	20883	0.219841	0.0666067158141326	0.0115969479875984	5.74346939258161	9.27561362859072e-09
rs34427167	3	49610223	T	C	7.00004184100418	20883	0.327264	0.0699199257416737	0.0102357145234887	6.83097653624698	8.4338528646843e-12
rs11720458	3	49610957	T	C	-6.97385	20883	0.51831	-0.0660214	0.0096119390244956	-6.86869	6.47962139312578e-12
rs11713474	3	49611457	G	A	6.99147058823529	20883	0.327979	0.0697968715565394	0.010229989201717	6.82277079479466	8.93010779933271e-12
rs71324979	3	49619651	C	T	7.03790794979079	20883	0.327264	0.0702703845097724	0.0102357145234887	6.86521535438659	6.63910205908829e-12
rs6782577	3	49620770	G	A	-7.03468	20883	0.51931	-0.0665616	0.00961266327977228	-6.92437	4.37918607077375e-12
rs9811982	3	49624377	C	A	6.99979079497908	20883	0.327979	0.0698406648079802	0.010229989201717	6.82705166455682	8.66774871289489e-12
rs6787417	3	49626182	G	T	-7.0045	20883	0.51831	-0.0662704	0.0096119390244956	-6.89459	5.4021283777149e-12
rs12636099	3	49631326	T	C	-7.09039	20883	0.513595	-0.0670179	0.0096090445612801	-6.97446	3.07039417580534e-12
rs9875617	3	49634696	A	G	7.05013	20883	0.329979	0.0701965363877167	0.0102141506223901	6.87247907171459	6.30956395358271e-12
rs11720597	3	49635354	A	G	7.11169421487603	20883	0.323979	0.0711346565386886	0.0102624509028836	6.93154658783322	4.16264318415348e-12
rs13064576	3	49642430	T	C	7.1196694214876	20883	0.323979	0.0708903882732726	0.0102624509028836	6.90774445053409	4.92419977951027e-12
rs11917431	3	49644012	T	C	7.15690082644628	20883	0.322979	0.0713235722499615	0.0102707321521113	6.9443513075453	3.80203291685752e-12
rs11921590	3	49644193	C	T	7.15305785123967	20883	0.323264	0.0712605223065235	0.0102683651713177	6.93981185102117	3.92622497865072e-12
rs4855835	3	49647821	T	G	-6.87043	20883	0.511736	-0.0646293	0.00960813903361027	-6.72651	1.73777731555279e-11
rs4855852	3	49649071	T	C	-6.74343	20883	0.502736	-0.0632998	0.00960563575077926	-6.58986	4.40254661961236e-11
rs7614725	3	49650395	A	G	7.17854771784232	20883	0.323264	0.0715213534638988	0.0102683651713177	6.96521328085187	3.2790659710961e-12
rs9833611	3	49651210	A	G	6.96285123966942	20883	0.318979	0.0696387881033117	0.0103045330886764	6.75807	1.39838956698684e-11
rs1352890	3	49652156	T	C	-6.69574	20883	0.503021	-0.0628629	0.00960566727267593	-6.54435	5.97540112186738e-11
rs11919311	3	49656789	T	G	-6.68713	20883	0.502736	-0.0627852	0.00960563575077926	-6.53629	6.30635544401317e-11
rs12490267	3	49657852	T	C	-6.65966	20883	0.497021	-0.0625512	0.00960566243124654	-6.51191	7.42002765329183e-11
rs9837341	3	49664767	G	A	7.12850622406639	20883	0.322264	0.0710836747383222	0.010276694400121	6.91697855075706	4.61377910804202e-12
rs6803222	3	49665976	G	T	7.13294605809129	20883	0.322264	0.0711331518982592	0.010276694400121	6.92179305219212	4.45962426078899e-12
rs1873625	3	49666964	A	C	7.43637860082305	20883	0.320264	0.0742897957906164	0.0102935556957461	7.21711699887312	5.31012887009939e-13
rs71324982	3	49669948	A	G	-5.47834	20883	0.215585	-0.0655944	0.0116790468670128	-5.61642	1.94956445842064e-08
rs12497288	3	49670650	A	G	-6.6853	20883	0.499021	-0.062758	0.00960551035261203	-6.53354	6.42328638173862e-11
rs35007338	3	49671186	T	C	-6.60861	20883	0.504021	-0.06206	0.00960580256669103	-6.46067	1.04237183760224e-10
rs1826347	3	49671654	C	A	-6.56036	20883	0.432018	-0.0621936	0.00969552674993028	-6.41467	1.411298271668e-10
rs9862080	3	49674458	G	A	7.14921161825726	20883	0.322264	0.0712232013551635	0.010276694400121	6.93055554462385	4.19191134027343e-12
rs11130212	3	49678077	A	G	-6.68987	20883	0.509736	-0.0625433	0.00960731346128705	-6.50997	7.51656216665011e-11
rs4283605	3	49678651	G	A	7.19904564315353	20883	0.313264	0.0721527846312612	0.010354746340305	6.96808808830132	3.21277054218284e-12
rs9812791	3	49682311	A	G	7.19912863070539	20883	0.313264	0.0721536250771633	0.010354746340305	6.96816925358288	3.2109180099112e-12
rs2329020	3	49685073	A	G	-6.70184	20883	0.511736	-0.0627659	0.00960813903361027	-6.53257	6.46489746990338e-11
rs6770670	3	49686682	C	T	7.19904564315353	20883	0.313264	0.0721096539644504	0.010354746340305	6.96392278425685	3.3092603633851e-12
rs34762726	3	49689210	A	G	7.20331950207469	20883	0.313264	0.0722746107101563	0.010354746340305	6.97985332859706	2.95488387456107e-12
rs11709525	3	49690496	T	C	7.18102880658436	20883	0.308264	0.0722930990915219	0.0104005911001674	6.95086446484357	3.63054548623935e-12
rs11718165	3	49696797	G	A	7.23655601659751	20883	0.312264	0.0725951746096083	0.0103637702750103	7.00470704031854	2.47503170691261e-12
rs9836291	3	49697459	A	G	7.30713692946058	20883	0.313549	0.0732101279958842	0.0103521876393294	7.07194754833739	1.52774171481142e-12
rs2005557	3	49701298	A	G	-6.65329	20883	0.512736	-0.0622893	0.00960860958815852	-6.48266	9.01194521829311e-11
rs9858542	3	49701983	A	G	7.25734439834025	20883	0.313264	0.0727289203624394	0.010354746340305	7.02372786085043	2.16025383993322e-12
rs9882740	3	49702484	C	T	7.27809128630705	20883	0.314549	0.0728474377127867	0.0103432555443989	7.04298926001445	1.88158737329322e-12
rs4855884	3	49704077	G	A	-6.63162	20883	0.513021	-0.0619429	0.00960875075156287	-6.44651	1.14452816608056e-10
rs2131109	3	49704987	C	T	-6.75434	20883	0.512451	-0.0632634	0.00960847155470347	-6.58413	4.57555248880566e-11
rs35404120	3	49706738	T	C	-6.64053	20883	0.512736	-0.0622155	0.00960860958815852	-6.47498	9.48267749944823e-11
rs1060962	3	49708502	T	G	-6.74579	20883	0.512451	-0.0631958	0.00960847155470347	-6.57709	4.79753602401361e-11
rs11130213	3	49712297	T	C	7.27792531120332	20883	0.312549	0.0729608031961638	0.0103611911368624	7.04173894993488	1.89855281474573e-12
rs1131095	3	49714225	C	T	7.27360995850622	20883	0.312549	0.07294581849066	0.0103611911368624	7.04029271606989	1.91836396373263e-12
rs4855881	3	49715446	A	G	-6.67526	20883	0.512451	-0.0625535	0.00960847155470347	-6.51025	7.50276124600044e-11
rs9822268	3	49719729	A	G	7.296	20883	0.312834	0.0732395897262634	0.0103586178372508	7.07040175407234	1.54485777189574e-12
rs3197999	3	49721532	A	G	7.14710204081633	20883	0.303264	0.0731027430408372	0.0104482862246758	6.99662523296785	2.62201409449036e-12
rs13085791	3	49721798	A	C	7.26572614107884	20883	0.312834	0.0729227917618044	0.0103586178372508	7.03981871978762	1.92490098868348e-12
rs9837520	3	49722356	A	G	7.3968320610687	20883	0.273264	0.0772411274840718	0.0107773023922597	7.16701867245987	7.66485813896068e-13
rs2960545	3	49730058	G	A	-6.55616	20883	0.506021	-0.0615172	0.0096061884607768	-6.40392	1.51439633280011e-10
rs9852529	3	49730625	A	G	7.21690763052209	20883	0.302694	0.0731074736350857	0.0104538438559826	6.99335810274679	2.68383297668572e-12
rs9858213	3	49731861	T	G	7.21690763052209	20883	0.300979	0.07317443987177	0.0104707166513437	6.98848439016632	2.77871584726673e-12
rs12496226	3	49734040	T	G	-6.10333	20883	0.296018	-0.0652198	0.0105208245649249	-6.19912	5.67803587838754e-10
rs9873183	3	49734229	A	G	5.50881578947368	20883	0.520982	0.0533374145654817	0.0096139606531276	5.54791271671473	2.89100127746501e-08
rs11130216	3	49736172	A	C	-5.992	20883	0.298303	-0.0639316	0.0104975027202904	-6.09017	1.1278897276195e-09
rs6785549	3	49736565	A	G	5.58840707964602	20883	0.526982	0.0541034124488739	0.0096195087015995	5.62434258621522	1.86215769973041e-08
rs6804655	3	49738945	T	C	-5.992	20883	0.298303	-0.0639395	0.0104975027202904	-6.09093	1.12258672141075e-09
rs1491986	3	49739086	T	C	5.57982300884956	20883	0.526982	0.0540309842407431	0.0096195087015995	5.61681328192561	1.9451141801578e-08
rs3749241	3	49744392	G	A	5.55287610619469	20883	0.525982	0.05389846270665	0.00961848691306894	5.60363217144024	2.09905915799859e-08
rs11716575	3	49744890	G	A	5.53530973451327	20883	0.525982	0.0537343923260779	0.00961848691306894	5.58657435537676	2.31592415469463e-08
rs11709680	3	49745188	T	C	5.53530973451327	20883	0.525982	0.0537362120737951	0.00961848691306894	5.5867635480984	2.31340363437571e-08
rs4855841	3	49745677	A	G	5.53101769911504	20883	0.525697	0.0536437587211955	0.0096182028264569	5.57731622935181	2.44257602272777e-08
rs4855867	3	49745822	T	C	5.53530973451327	20883	0.525982	0.0538208783671913	0.00961848691306894	5.59556600259685	2.1990316775359e-08
rs12381242	3	49746819	T	C	5.51774336283186	20883	0.525697	0.0535831211716409	0.0096182028264569	5.57101177199645	2.53264213110995e-08
rs4855862	3	49748833	T	C	5.53530973451327	20883	0.525982	0.0537316711611308	0.00961848691306894	5.58629144550001	2.31969819575892e-08
rs2291542	3	49751585	T	C	-6.0078	20883	0.299018	-0.0640306	0.0104902905489016	-6.1038	1.035783451014e-09
rs11710675	3	49751900	A	C	-5.98784	20883	0.299303	-0.0638093	0.0104874270339255	-6.08437	1.16953466985572e-09
rs11130218	3	49752372	T	C	5.55756637168142	20883	0.526697	0.0538129238283023	0.00961921352716891	5.59431638317528	2.21492735046349e-08
rs11130219	3	49752427	T	C	5.5708407079646	20883	0.526982	0.0540193370035985	0.0096195087015995	5.61560248857786	1.95878510845157e-08
rs34614773	3	49753003	G	T	5.57092920353982	20883	0.526982	0.0539419534072768	0.0096195087015995	5.60755804486226	2.0520120440344e-08
rs4768	3	49758764	G	A	-5.99608	20883	0.299018	-0.0639098	0.0104902905489016	-6.09228	1.11314952083078e-09
rs4855850	3	49761571	A	G	5.50237885462555	20883	0.532697	0.0533452325752712	0.0096260963917715	5.54173056285529	2.99496894708039e-08
rs3811696	3	49761605	T	C	5.55327433628319	20883	0.526982	0.0537788680678832	0.0096195087015995	5.59060444105019	2.26280531009571e-08
rs3811695	3	49761613	T	C	5.56654867256637	20883	0.526697	0.0538998346577264	0.00961921352716891	5.60335151158558	2.10246236171531e-08
rs7634902	3	49762662	T	G	5.58840707964602	20883	0.526982	0.0540829234245863	0.0096195087015995	5.62221264123329	1.88527001879848e-08
rs1049256	3	49763338	C	T	5.58849557522124	20883	0.526982	0.0541007480077129	0.0096195087015995	5.62406560313389	1.86514764411588e-08
rs3749237	3	49770032	A	G	-6.012	20883	0.299018	-0.0640655	0.0104902905489016	-6.10712	1.01444406367811e-09
rs7649348	3	49772375	A	G	5.59309734513274	20883	0.526982	0.0541473622321071	0.0096195087015995	5.6289114040828	1.81350511750928e-08
rs7618501	3	49772647	G	A	5.59305309734513	20883	0.526982	0.0541468929960271	0.0096195087015995	5.6288626244523	1.8140179850992e-08
rs35261599	3	49773236	A	G	5.57513274336283	20883	0.526982	0.0539785906271318	0.0096195087015995	5.61136668218372	2.00734905075307e-08
rs11714957	3	49776178	T	C	-5.9962	20883	0.298303	-0.063948	0.0104975027202904	-6.09173	1.1169543143191e-09
rs13086130	3	49779764	T	C	-5.55992	20883	0.306873	-0.0590766	0.0104136713733135	-5.67299	1.40326747114762e-08
rs13086465	3	49779906	T	C	-6.0557	20883	0.296303	-0.0646783	0.0105178928499181	-6.14936	7.7795295460355e-10
rs9876508	3	49780844	A	G	5.60163716814159	20883	0.526982	0.0542627356440967	0.0096195087015995	5.64090509477621	1.69158586650714e-08
rs9815766	3	49783103	T	C	5.58840707964602	20883	0.526982	0.054120699336895	0.0096195087015995	5.62613965179906	1.84287169297004e-08
rs9853458	3	49783211	C	A	5.59756637168142	20883	0.526697	0.0542161263734543	0.00961921352716891	5.63623275648514	1.73810423648399e-08
rs7374277	3	49784777	C	T	5.57092920353982	20883	0.526982	0.0539509824946463	0.0096195087015995	5.60849666736884	2.04091628242302e-08
rs7374183	3	49785133	A	G	5.55327433628319	20883	0.526982	0.0537941806665176	0.0096195087015995	5.59219626856545	2.24215157127855e-08
rs7372966	3	49788969	C	T	5.55287610619469	20883	0.526982	0.0537894389976789	0.0096195087015995	5.59170334642298	2.24852752912108e-08
rs7372725	3	49790544	A	C	5.54429203539823	20883	0.526982	0.0537101443715075	0.0096195087015995	5.58346024081009	2.35779699209879e-08
rs9872864	3	49792023	G	A	5.52632743362832	20883	0.526982	0.0535547044304285	0.0096195087015995	5.56730141753742	2.58714653117769e-08
rs9855505	3	49792158	G	T	5.55287610619469	20883	0.526982	0.0537786395328787	0.0096195087015995	5.59058068359942	2.26311495401537e-08
rs12490656	3	49798520	A	G	-5.49123	20883	0.463303	-0.053283	0.00963146778183782	-5.53218	3.16276054277007e-08
rs7634886	3	49798920	G	A	-5.42092	20883	0.466588	-0.0526114	0.00962701044160647	-5.46498	4.62969016901295e-08
rs9882639	3	49799475	C	A	-5.52204	20883	0.473303	-0.0535028	0.00961921352716891	-5.56207	2.66586927701802e-08
rs9865480	3	49799729	C	T	-5.47128	20883	0.476588	-0.0530164	0.00961603924474627	-5.51333	3.52102234343038e-08
rs60205400	3	49800272	T	C	-5.5223	20883	0.473303	-0.0535052	0.00961921352716891	-5.56233	2.66197649383694e-08
rs6809431	3	49804119	G	A	-5.54203	20883	0.477018	-0.0536203	0.00961565475595918	-5.57636	2.45604810667287e-08
rs9859153	3	49807085	T	G	-5.5223	20883	0.473303	-0.0534649	0.00961921352716891	-5.55814	2.72662466259907e-08
rs7431078	3	49808190	A	G	-6.012	20883	0.299018	-0.0640329	0.0104902905489016	-6.10402	1.03434628306547e-09
rs7431106	3	49808374	A	G	-5.53531	20883	0.473018	-0.0535868	0.0096195087015995	-5.57063	2.53814708050493e-08
rs34522271	3	49808517	G	A	-6.036	20883	0.299018	-0.0642487	0.0104902905489016	-6.12459	9.091959449683e-10
rs11717463	3	49808981	T	C	-6.01988	20883	0.298303	-0.0642049	0.0104975027202904	-6.1162	9.58305483998902e-10
rs6446295	3	49809063	T	G	-5.55739	20883	0.473018	-0.053831	0.0096195087015995	-5.59602	2.19323513680172e-08
rs6766836	3	49810961	G	A	-5.69719	20883	0.463018	-0.0551933	0.00963187449131375	-5.73027	1.00268312170884e-08
rs35210174	3	49812606	T	C	-6.012	20883	0.299018	-0.0640815	0.0104902905489016	-6.10865	1.00479327443997e-09
rs34451146	3	49813013	T	C	-5.5619	20883	0.473018	-0.0538728	0.0096195087015995	-5.60037	2.13897528317619e-08
rs57648519	3	49813169	A	C	-5.54434	20883	0.473018	-0.0537105	0.0096195087015995	-5.5835	2.35726948162903e-08
rs9814765	3	49818555	T	C	-5.58074	20883	0.464018	-0.0541084	0.009630461510459	-5.61846	1.92667947375832e-08
rs59906301	3	49819665	A	G	-5.59698	20883	0.287159	-0.0604711	0.0106152949260931	-5.6966	1.22221002296818e-08
rs35474403	3	49819779	G	T	-5.87637	20883	0.296588	-0.0627215	0.0105149676782564	-5.96497	2.44677443170422e-09
rs13063621	3	49821625	C	T	-5.52204	20883	0.473303	-0.0535407	0.00961921352716891	-5.56601	2.6063321926164e-08
rs9871654	3	49825370	C	T	-5.61656	20883	0.471018	-0.0543781	0.00962166910312884	-5.65163	1.58934301347169e-08
rs62260715	3	49829326	A	G	-5.94825	20883	0.296303	-0.0634624	0.0105178928499181	-6.03376	1.60190627027753e-09
rs34735338	3	49831698	A	G	-6.00378	20883	0.296018	-0.0640435	0.0105208245649249	-6.08731	1.1482562441917e-09
rs6802890	3	49832261	G	A	-5.63712	20883	0.473018	-0.0544979	0.0096195087015995	-5.66535	1.46722066631506e-08
rs71324996	3	49834767	C	A	-5.88079	20883	0.293303	-0.0628824	0.0105490837405798	-5.96093	2.50803359777359e-09
rs7629936	3	49836707	A	G	-5.42599	20883	0.228729	-0.0633041	0.0114347190787624	-5.53613	3.09222445442801e-08
rs2234391	3	49842625	G	A	-5.66358	20883	0.473018	-0.0547698	0.0096195087015995	-5.69362	1.2437360541888e-08
rs2234385	3	49846041	A	G	-6.0762	20883	0.299018	-0.0647485	0.0104902905489016	-6.17223	6.73323967926886e-10
rs1799845	3	49847623	G	A	-6.13184	20883	0.299018	-0.0653113	0.0104902905489016	-6.22588	4.78859047531234e-10
rs1799843	3	49849723	A	G	-6.08784	20883	0.299018	-0.0648681	0.0104902905489016	-6.18363	6.26448209219451e-10
rs62260719	3	49852419	A	G	-6.052	20883	0.299018	-0.0642708	0.0104902905489016	-6.12669	8.97237537485569e-10
rs6775384	3	49853073	A	G	-5.66792	20883	0.472733	-0.054911	0.00961980703800139	-5.70811	1.14234520122022e-08
rs10865958	3	49858142	G	A	-5.66827	20883	0.472018	-0.0549904	0.00962056941878767	-5.71592	1.09114109081447e-08
rs9850465	3	49860678	T	C	-6.01582	20883	0.298303	-0.0642256	0.0104975027202904	-6.11818	9.46506293541574e-10
rs11715304	3	49861282	A	G	-5.99219	20883	0.296018	-0.0641297	0.0105208245649249	-6.0955	1.09096320957073e-09
rs1128535	3	49866392	T	C	-5.57549	20883	0.473018	-0.0542018	0.0096195087015995	-5.63457	1.75493010049212e-08
rs7648987	3	49868455	G	A	-5.6815	20883	0.472733	-0.0551825	0.00961980703800139	-5.73635	9.67413819633291e-09
rs11717256	3	49868520	T	C	-6.052	20883	0.298303	-0.0645958	0.0104975027202904	-6.15344	7.58181109942635e-10
rs7645061	3	49868842	T	C	-5.57549	20883	0.473018	-0.0542019	0.0096195087015995	-5.63458	1.75486606945588e-08
rs695238	3	49869158	C	A	-5.57513	20883	0.473018	-0.0541482	0.0096195087015995	-5.629	1.81262043450177e-08
rs13085679	3	49869631	A	G	-5.54434	20883	0.473303	-0.0540039	0.00961921352716891	-5.61417	1.97506834891913e-08
rs2352967	3	49871641	T	C	-6.07992	20883	0.298303	-0.0647184	0.0104975027202904	-6.16513	7.04265511483844e-10
rs4519692	3	49873188	T	C	-5.81739	20883	0.265444	-0.0642198	0.0108765385741834	-5.90443	3.53858841510138e-09
rs2271960	3	49878078	C	T	-5.67257	20883	0.471733	-0.0549875	0.00962087885684328	-5.71543	1.09426145863955e-08
rs2271961	3	49878113	C	T	-5.56186	20883	0.472018	-0.0539982	0.00962056941878767	-5.61279	1.99095343572409e-08
rs1317140	3	49878652	A	G	-5.99219	20883	0.296303	-0.0639791	0.0105178928499181	-6.08288	1.18040109422383e-09
rs2247036	3	49882349	T	C	-5.81659	20883	0.464303	-0.056316	0.00963006601444055	-5.84794	4.97697588719095e-09
rs9819511	3	49884261	T	C	-6.06357	20883	0.297303	-0.0645622	0.0105076577991275	-6.1443	8.03188009331604e-10
rs13316065	3	49884913	T	C	-6.11119	20883	0.297018	-0.0650372	0.0105105666149871	-6.18779	6.10119800578244e-10
rs62260729	3	49889919	C	T	-6.19759	20883	0.296733	-0.0660124	0.0105134819400466	-6.27883	3.41131127828813e-10
rs2352974	3	49890613	T	C	-5.95201	20883	0.466447	-0.0581144	0.00962719305996868	-6.03648	1.57509080177845e-09
rs2352975	3	49891885	C	T	-6.17798	20883	0.298018	-0.0657349	0.0105003888035063	-6.26024	3.84393496038124e-10
rs10049413	3	49892896	G	A	-6.22365	20883	0.297733	-0.0661572	0.0105032813486839	-6.29872	3.00115630567195e-10
rs2276864	3	49894030	C	T	-6.32812	20883	0.300447	-0.0670096	0.0104759970780554	-6.39649	1.5899417375803e-10
rs6446187	3	49907111	A	C	-5.4528	20883	0.478018	-0.0529528	0.00961478832573318	-5.50744	3.6409741219165e-08
rs13107325	4	103188709	T	C	5.58181360201511	20883	0.0891337	0.0933550826725107	0.0168554880357019	5.53855708448036	3.04973843906102e-08
rs13135092	4	103198082	G	A	5.6939588688946	20883	0.095419	0.0912213810757748	0.0163473911814532	5.58017974019421	2.40270165984225e-08
rs4245975	5	40288878	T	C	-6.39611	20883	0.196729	-0.0816045	0.0120815979706433	-6.75445	1.43379952594414e-11
rs62358226	5	40289738	C	A	9.74697058823529	20883	0.137838	0.142726935171126	0.013931911150467	10.2446056129451	1.251341664036e-24
rs12518811	5	40291597	A	G	-6.52342	20883	0.196729	-0.0830248	0.0120815979706433	-6.872	6.33065242455966e-12
rs957693	5	40293104	A	C	-6.48165	20883	0.197444	-0.0824621	0.0120650735262508	-6.83478	8.21311593311987e-12
rs6878901	5	40293177	T	C	-5.93036	20883	0.15487	-0.0831505	0.01327529583363	-6.26355	3.76299313911528e-10
rs13165828	5	40293865	A	G	5.96931972789116	20883	0.78813	0.0746131711293953	0.0117531953164783	6.34833074072935	2.17663737136206e-10
rs62358227	5	40294985	G	A	10.0244478527607	20883	0.145408	0.143168581778039	0.0136243582328234	10.5082807814846	7.91227533281934e-26
rs62358228	5	40295128	G	A	6.64633928571429	20883	0.053993	0.157124619937895	0.0212507230746755	7.39384817098957	1.4263927778332e-13
rs348586	5	40295374	G	A	5.86337386018237	20883	0.84313	0.0818700429919476	0.0132060335639349	6.19944229246326	5.66635884098032e-10
rs348587	5	40295382	A	G	5.61098765432099	20883	0.837845	0.0776204419397407	0.013029945609198	5.9570810399199	2.5678292780715e-09
rs348588	5	40295413	C	T	5.83905775075988	20883	0.84313	0.0815616787160321	0.0132060335639349	6.17609	6.57076927769248e-10
rs62358229	5	40296643	T	C	10.0091717791411	20883	0.145408	0.142960864314544	0.0136243582328234	10.4930347449413	9.2992662847854e-26
rs2371681	5	40297218	C	T	5.39366153846154	20883	0.834275	0.0742482135093521	0.0129163851780774	5.74837406021085	9.01057232929971e-09
rs149053223	5	40298431	A	G	-5.95461	20883	0.15487	-0.0836815	0.01327529583363	-6.30355	2.90896382686694e-10
rs348579	5	40300299	C	T	5.91454268292683	20883	0.84313	0.082518473813222	0.0132060335639349	6.24854339599561	4.14298121743879e-10
rs10043778	5	40300344	A	G	6.64309764309764	20883	0.800556	0.0840532832163425	0.0120194133250352	6.99312694749151	2.68826051466609e-12
rs189434	5	40301253	T	C	5.98771341463415	20883	0.84113	0.0830180225249686	0.0131382374598085	6.31880971697542	2.63585589582881e-10
rs7737912	5	40301567	T	G	10.0368404907975	20883	0.144408	0.143721107185735	0.0136634581861678	10.5186480045902	7.08833841632247e-26
rs348576	5	40301575	G	A	5.52773006134969	20883	0.837845	0.0765782054694431	0.013029945609198	5.87709325627467	4.1753301623667e-09
rs348574	5	40302138	T	C	5.75914634146341	20883	0.837845	0.0794738099924459	0.013029945609198	6.09932016418738	1.06520525228503e-09
rs348573	5	40303224	C	T	5.91454268292683	20883	0.84313	0.0825182383681435	0.0132060335639349	6.24852556739648	4.1434540644317e-10
rs348571	5	40303985	A	G	5.92378048780488	20883	0.84313	0.0826356490194158	0.0132060335639349	6.25741624987914	3.91407721553857e-10
rs979256	5	40304217	C	T	-5.97282	20883	0.155585	-0.0835367	0.0132503632534708	-6.30449	2.89151253374339e-10
rs12519882	5	40305221	C	A	-6.12769	20883	0.158585	-0.0848456	0.0131478105623345	-6.45321	1.09504061371163e-10
rs180900	5	40306301	G	A	5.90530487804878	20883	0.84313	0.082417792586587	0.0132060335639349	6.24091951512725	4.35006048614216e-10
rs348569	5	40306525	C	T	5.91454268292683	20883	0.843415	0.082596033496152	0.0132158127795619	6.2497884068005	4.11009120587423e-10
rs348568	5	40306743	C	A	5.88716463414634	20883	0.84313	0.0821794458573291	0.0132060335639349	6.22287119440294	4.88138121318484e-10
rs4340954	5	40306777	T	C	-5.91809	20883	0.154585	-0.0830702	0.0132852877858306	-6.25279	4.03171888258402e-10
rs111467394	5	40307660	T	C	10.0244478527607	20883	0.145408	0.143158880042393	0.0136243582328234	10.5075686939513	7.97223234219571e-26
rs348566	5	40307979	G	A	5.92085365853659	20883	0.84313	0.0826149305410083	0.0132060335639349	6.25584738529105	3.95363232217394e-10
rs62358233	5	40309656	T	C	10.043036809816	20883	0.144694	0.14369710485938	0.0136522299793843	10.5255408879261	6.58819646370574e-26
rs16869807	5	40309999	A	G	9.99389570552147	20883	0.145408	0.14273681074836	0.0136243582328234	10.4765896719071	1.10662524117754e-25
rs348564	5	40310832	C	T	5.94530487804878	20883	0.84313	0.0829250082129386	0.0132060335639349	6.27932738558252	3.40040887169803e-10
rs1445000	5	40310879	A	C	6.55810631229236	20883	0.806986	0.0841222825019564	0.0121692050922379	6.91271795194032	4.75454690747131e-12
rs348563	5	40311900	A	G	5.94509146341463	20883	0.84313	0.0829212449414272	0.0132060335639349	6.27904241951052	3.40664645637053e-10
rs348562	5	40312351	G	A	5.94530487804878	20883	0.84313	0.0829226325495129	0.0132060335639349	6.2791474933072	3.40434521084537e-10
rs348561	5	40312392	T	C	5.94509146341463	20883	0.84313	0.08292075127014	0.0132060335639349	6.27900503725757	3.40746553997549e-10
rs348560	5	40312860	G	A	5.94530487804878	20883	0.84313	0.0829228047709475	0.0132060335639349	6.27916053442465	3.40405970021607e-10
rs184726	5	40313779	A	G	5.93003039513678	20883	0.84313	0.0826688178449445	0.0132060335639349	6.25992789165017	3.85155523415167e-10
rs171173	5	40313846	A	G	6.00915151515152	20883	0.84513	0.0839786057140683	0.01327529583363	6.32593102003249	2.51710249157106e-10
rs62358251	5	40315365	T	C	10.0642813455657	20883	0.144694	0.144015680854813	0.0136522299793843	10.5488759764731	5.14084057894069e-26
rs7733749	5	40318419	G	A	6.83543624161074	20883	0.799841	0.0861019490331324	0.0120032879260156	7.17319700767297	7.32662998976884e-13
rs35828468	5	40318425	T	C	10.6832608695652	20883	0.149264	0.15000403018492	0.0134776654826155	11.1298229191403	8.98137493904163e-29
rs7716277	5	40318639	C	T	6.93665551839465	20883	0.800841	0.0874306311457786	0.0120258698156748	7.27021267366616	3.58921967983924e-13
rs1963925	5	40319130	A	C	-6.33445	20883	0.155299	-0.0881075	0.0132603132162995	-6.64445	3.04355662726336e-11
rs1445002	5	40319877	A	C	10.7575757575758	20883	0.132694	0.159951410136544	0.0141572140324201	11.2982264568619	1.33894759323653e-29
rs348601	5	40320006	C	T	-11.4356	20883	0.378032	-0.118982	0.00990469972413213	-12.0127	3.04620750135293e-33
rs73099712	5	40320687	C	A	10.6464652567976	20883	0.131979	0.158868443292496	0.0141896630732547	11.1960687489429	4.2623112188474e-29
rs371958	5	40320945	T	G	-6.49512	20883	0.200014	-0.0834147	0.0120065497645146	-6.94744	3.71981991641227e-12
rs448329	5	40320991	G	A	-5.24865	20883	0.116151	-0.0821104	0.0149895675018027	-5.47784	4.30558254631072e-08
rs437342	5	40320992	T	C	-6.49147	20883	0.200014	-0.0833729	0.0120065497645146	-6.94395	3.8128501029933e-12
rs348599	5	40321158	A	G	-6.60346	20883	0.222159	-0.0814672	0.0115534647805427	-7.05132	1.77230307956945e-12
rs73099715	5	40321481	A	G	10.6586706948641	20883	0.131979	0.159018402627065	0.0141896630732547	11.2066369586175	3.78295066208779e-29
rs348597	5	40322184	A	C	-6.62281	20883	0.221159	-0.0818006	0.0115721193630327	-7.06876	1.56322609559105e-12
rs1842074	5	40323357	G	A	11.6431950207469	20883	0.622968	0.121405830723264	0.0099098627798323	12.251010273355	1.65916050118309e-34
rs348596	5	40323418	G	A	-6.41648	20883	0.225729	-0.0785627	0.011488132629553	-6.8386	7.99717130311908e-12
rs348595	5	40323714	G	A	-11.6158	20883	0.375032	-0.12112	0.00992034013347394	-12.2092	2.77461517476276e-34
rs78077440	5	40323767	A	G	-7.96404	20883	0.152873	-0.109846	0.0133459643403556	-8.23063	1.86236141973549e-16
rs78951062	5	40323887	A	C	-7.98515	20883	0.152873	-0.110108	0.0133459643403556	-8.2503	1.57992118100565e-16
rs348594	5	40323938	G	A	-11.568	20883	0.370602	-0.120879	0.00994427343840445	-12.1556	5.35347405097061e-34
rs348593	5	40324532	A	G	-6.60347	20883	0.215444	-0.0820357	0.0116818181238341	-7.02251	2.17915587778455e-12
rs12173214	5	40325235	A	G	-6.53483	20883	0.214729	-0.0813649	0.0116959226060421	-6.95669	3.48371999748648e-12
rs2034185	5	40325658	T	G	-6.60347	20883	0.215444	-0.0820766	0.0116818181238341	-7.02602	2.1251398275201e-12
rs4957129	5	40325900	T	G	-6.64332	20883	0.215444	-0.0824651	0.0116818181238341	-7.05927	1.67377778414091e-12
rs36120539	5	40325997	A	G	-6.64332	20883	0.215444	-0.0824773	0.0116818181238341	-7.06031	1.66129191044477e-12
rs6865331	5	40326099	G	A	10.8729305135952	20883	0.130979	0.162003712207005	0.0142355301472886	11.3802373730255	5.24567569349978e-30
rs12374574	5	40326784	T	G	10.9156024096386	20883	0.129979	0.162964410989713	0.0142819711954939	11.4104985060556	3.70599270076312e-30
rs433817	5	40327301	C	T	-6.63853	20883	0.217444	-0.0821488	0.0116428201591416	-7.05575	1.71674469171322e-12
rs422083	5	40328070	G	A	-6.60337	20883	0.216444	-0.0818927	0.0116622358566058	-7.02204	2.18652507924167e-12
rs12520619	5	40329001	T	C	-5.55652	20883	0.0615493	-0.111193	0.01998353548058	-5.56425	2.63280186356472e-08
rs75239587	5	40330302	A	G	-7.98816	20883	0.151159	-0.111006	0.0134078590876967	-8.27917	1.24038684124055e-16
rs348603	5	40331084	T	C	-10.9306	20883	0.869021	-0.162797	0.0142355301472886	-11.436	2.76431732274456e-30
rs348604	5	40331364	A	G	-10.9727	20883	0.869021	-0.163373	0.0142355301472886	-11.4764	1.73326072907333e-30
rs348605	5	40331465	G	T	-6.54899	20883	0.216444	-0.0813436	0.0116622358566058	-6.97496	3.05955169732328e-12
rs348606	5	40331707	C	T	-6.60638	20883	0.215159	-0.0821488	0.0116874298307272	-7.02882	2.08291427220354e-12
rs78412068	5	40332809	G	T	-7.01924	20883	0.193166	-0.089197	0.0121655620268059	-7.33193	2.26867507352313e-13
rs73099728	5	40332998	C	T	11.0181325301205	20883	0.129979	0.164529287401547	0.0142819711954939	11.5200685640269	1.04527790724078e-30
rs436695	5	40333672	T	C	-6.54535	20883	0.216444	-0.0812416	0.0116622358566058	-6.96621	3.25592246008251e-12
rs394213	5	40333751	C	T	-6.55245	20883	0.216444	-0.0813211	0.0116622358566058	-6.97303	3.10194592074495e-12
rs78162562	5	40334428	C	A	-6.96178	20883	0.192451	-0.0886027	0.0121827431595917	-7.2728	3.52109272484281e-13
rs2371683	5	40336757	T	C	-6.4499	20883	0.211729	-0.0808176	0.0117560566009603	-6.87455	6.21865607389702e-12
rs2888122	5	40336863	T	G	-6.44392	20883	0.216444	-0.0801056	0.0116622358566058	-6.86881	6.47412178195747e-12
rs11741377	5	40337079	T	C	10.9547590361446	20883	0.129979	0.163598518240252	0.0142819711954939	11.4548976468926	2.22225607450119e-30
rs150854215	5	40338977	G	A	10.987915407855	20883	0.129979	0.16411519501379	0.0142819711954939	11.4910744999661	1.46281017273296e-30
rs139990068	5	40340145	A	G	-7.0222	20883	0.193166	-0.0891842	0.0121655620268059	-7.33088	2.28650906656402e-13
rs11746990	5	40341840	G	A	-6.52811	20883	0.216444	-0.0810481	0.0116622358566058	-6.94962	3.66269574338607e-12
rs11741089	5	40341898	A	C	-6.5243	20883	0.215444	-0.0811415	0.0116818181238341	-6.94596	3.75892828566962e-12
rs149368937	5	40341969	G	A	9.74396226415094	20883	0.104412	0.161592499162613	0.0157058077105027	10.2887098926185	7.92307881076568e-25
rs7726744	5	40343276	C	T	-6.51388	20883	0.216444	-0.0809425	0.0116622358566058	-6.94056	3.90546787672786e-12
rs13183025	5	40344664	T	C	-11.0092	20883	0.867736	-0.163241	0.0141766945481373	-11.5148	1.11151817841516e-30
rs35870239	5	40344952	T	C	-5.20735	20883	0.137296	-0.0763852	0.0139549976631286	-5.47368	4.40780886643177e-08
rs148405881	5	40345665	A	G	5.85738664468261	20883	0.00958308	0.2860006575624	0.0492978562231069	5.80148265003754	6.57310990152815e-09
rs73099741	5	40346691	T	G	10.9758912386707	20883	0.130979	0.163544056043587	0.0142355301472886	11.4884415509273	1.50807969753431e-30
rs1550762	5	40346836	G	T	-7.27191	20883	0.183444	-0.0925725	0.0124092311193287	-7.45997	8.65417158691555e-14
rs16869831	5	40347259	G	A	-7.258	20883	0.183159	-0.0922991	0.0124167152093796	-7.43346	1.05793581995565e-13
rs6889364	5	40347469	A	G	10.9788217522659	20883	0.130979	0.16356569211992	0.0142355301472886	11.4899614153867	1.48178098867503e-30
rs16869833	5	40347574	A	C	-7.22561	20883	0.183159	-0.0920446	0.0124167152093796	-7.41296	1.23508951997784e-13
rs79605228	5	40347966	A	G	-6.36956	20883	0.108811	-0.102731	0.0154229804041655	-6.66092	2.72127698202818e-11
rs62359773	5	40348182	T	C	-5.53351	20883	0.0624782	-0.110181	0.0198442492930182	-5.55231	2.81920855790073e-08
rs62359774	5	40348218	A	G	-7.22561	20883	0.183159	-0.0920446	0.0124167152093796	-7.41296	1.23512506819717e-13
rs57869926	5	40349002	C	T	-7.24916	20883	0.183444	-0.0922702	0.0124092311193287	-7.43561	1.04087576168284e-13
rs56041185	5	40349216	T	C	-7.249	20883	0.183159	-0.0923966	0.0124167152093796	-7.44131	9.96922563652267e-14
rs4286720	5	40349616	G	A	-7.32049	20883	0.185159	-0.0931384	0.0123646197898835	-7.53265	4.97193056930393e-14
rs59006619	5	40350101	C	A	-5.56626	20883	0.062292	-0.110962	0.0198719125908764	-5.58385	2.35245447708594e-08
rs62359777	5	40350759	G	A	-8.47757	20883	0.265021	-0.0961891	0.0108820823181294	-8.83922	9.63887093923213e-19
rs57247844	5	40353512	A	C	-7.32032	20883	0.185159	-0.0926264	0.0123646197898835	-7.49125	6.82214081552843e-14
rs10044083	5	40353791	G	A	8.55597014925373	20883	0.734264	0.0969240465788338	0.0108727224433466	8.91442295927875	4.90363117638044e-19
rs73082840	5	40354188	A	G	11.0915243902439	20883	0.131264	0.164976135789102	0.0142224000263264	11.5997395294551	4.13334341399838e-31
rs73082842	5	40354365	T	C	11.0853963414634	20883	0.131264	0.164919277293961	0.0142224000263264	11.5957417164956	4.33097193438513e-31
rs76172813	5	40354483	T	C	-6.37553	20883	0.105039	-0.104379	0.0156643461590728	-6.66345	2.67465568138316e-11
rs34676255	5	40355351	A	G	-6.30212	20883	0.103096	-0.104533	0.0157941307175835	-6.61845	3.62986387885511e-11
rs62359779	5	40355380	T	C	-7.38816	20883	0.182873	-0.0940278	0.0124242459773013	-7.56809	3.78765129010467e-14
rs62359780	5	40355737	G	A	-7.36563	20883	0.182873	-0.0936072	0.0124242459773013	-7.53424	4.91195329084673e-14
rs62359394	5	40356151	T	C	-7.56671	20883	0.184873	-0.0955529	0.0123720091490003	-7.72331	1.13342914663622e-14
rs62359395	5	40356477	G	T	-7.54375	20883	0.183873	-0.0958705	0.0123980037208113	-7.73274	1.05257293107597e-14
rs62359396	5	40357971	C	A	-7.557	20883	0.184873	-0.0956342	0.0123720091490003	-7.72988	1.07647023424312e-14
rs77269908	5	40358438	T	C	-7.55068	20883	0.184873	-0.0955057	0.0123720091490003	-7.71949	1.16792339879923e-14
rs12517783	5	40360140	T	G	-7.7477	20883	0.188303	-0.0969975	0.0122846850380408	-7.89581	2.88438029031281e-15
rs11743463	5	40360458	A	C	11.0522461538462	20883	0.132264	0.163871795901217	0.0141766945481373	11.5592386747691	6.62939231731842e-31
rs62359397	5	40360783	A	C	-7.75102	20883	0.188303	-0.0970432	0.0122846850380408	-7.89953	2.79960286137447e-15
rs76767557	5	40361073	T	C	-6.4084	20883	0.107897	-0.103629	0.0154802308035599	-6.6943	2.16711983622044e-11
rs12523599	5	40361336	G	A	-7.75079	20883	0.188303	-0.0970436	0.0122846850380408	-7.89956	2.79889607378915e-15
rs12513399	5	40361668	G	A	-7.81785	20883	0.189303	-0.0976477	0.0122597491774103	-7.9649	1.6535580613851e-15
rs12518585	5	40361676	A	G	-7.81126	20883	0.189303	-0.0975713	0.0122597491774103	-7.95867	1.73897348932774e-15
rs4957277	5	40361734	G	A	-7.81785	20883	0.189303	-0.0976501	0.0122597491774103	-7.9651	1.65094184620933e-15
rs4957278	5	40361820	G	T	-7.81447	20883	0.189303	-0.0976104	0.0122597491774103	-7.96186	1.69473294041546e-15
rs56157819	5	40362387	G	A	-7.81447	20883	0.189303	-0.0976104	0.0122597491774103	-7.96186	1.69467935263052e-15
rs77286834	5	40362512	A	C	-6.39804	20883	0.107782	-0.103532	0.0154874888559915	-6.68488	2.31111293103647e-11
rs73082864	5	40362974	G	A	11.0922153846154	20883	0.132264	0.164453122243327	0.0141766945481373	11.6002444494323	4.10902860598302e-31
rs59830931	5	40363541	C	T	-7.82126	20883	0.189303	-0.09769	0.0122597491774103	-7.96835	1.60803519382906e-15
rs12514900	5	40363876	G	A	-7.83772	20883	0.189303	-0.0978837	0.0122597491774103	-7.98416	1.41488050405049e-15
rs57297424	5	40365831	A	C	-6.39804	20883	0.107782	-0.103521	0.0154874888559915	-6.68417	2.32238188633695e-11
rs12514679	5	40366803	G	T	-7.82126	20883	0.189303	-0.0976884	0.0122597491774103	-7.96822	1.60975417321156e-15
rs10941504	5	40367355	A	G	-7.82129	20883	0.189303	-0.0978416	0.0122597491774103	-7.98072	1.45482194102365e-15
rs56952742	5	40368332	G	A	-7.82126	20883	0.189303	-0.0976884	0.0122597491774103	-7.96822	1.60975417321156e-15
rs78004795	5	40368483	A	G	-6.40787	20883	0.108897	-0.103206	0.0154176330724716	-6.69405	2.17080967816284e-11
rs74718630	5	40371343	G	A	-6.3978	20883	0.107725	-0.103543	0.015491090901631	-6.68402	2.32475359237001e-11
rs7725523	5	40372223	G	A	8.84075757575758	20883	0.730834	0.0992708131428759	0.0108285459608509	9.16751090144289	4.84066816868279e-20
rs114793712	5	40372621	A	G	5.65360893854749	20883	0.0244531	0.186294192167793	0.0310955739820883	5.99101956680723	2.08529546107382e-09
rs116437514	5	40372720	C	T	11.1076615384615	20883	0.131264	0.165206397647576	0.0142224000263264	11.615929613973	3.42047701259963e-31
rs12515954	5	40373874	C	T	-7.6403	20883	0.187303	-0.0959485	0.012309854543752	-7.79445	6.46910638643837e-15
rs55924027	5	40374521	G	A	-6.39534	20883	0.107725	-0.103493	0.015491090901631	-6.6808	2.37648602110578e-11
rs59598251	5	40375006	A	G	-7.63706	20883	0.186588	-0.096213	0.0123279956904469	-7.80443	5.97687315573514e-15
rs56110305	5	40375408	T	C	-6.39804	20883	0.107782	-0.103509	0.0154874888559915	-6.68338	2.33485461512654e-11
rs12517921	5	40375907	C	T	-7.63686	20883	0.187303	-0.0959079	0.012309854543752	-7.79115	6.64030525556608e-15
rs56253044	5	40376129	A	G	-7.63706	20883	0.187303	-0.0960664	0.012309854543752	-7.80402	5.99637655211286e-15
rs12515934	5	40376930	T	C	-7.45748	20883	0.0993832	-0.119474	0.0160532550648663	-7.44236	9.88997178031734e-14
rs12516012	5	40377342	T	C	-7.63706	20883	0.187303	-0.0960707	0.012309854543752	-7.80437	5.97989504739347e-15
rs17227583	5	40377866	C	T	11.0556	20883	0.132264	0.163904037950646	0.0141766945481373	11.5615129742767	6.45611338685419e-31
rs62359405	5	40380858	C	A	-7.82126	20883	0.189303	-0.0976884	0.0122597491774103	-7.96822	1.6097439849684e-15
rs1031168	5	40381620	C	T	8.81829545454546	20883	0.730834	0.0990163105974731	0.0108285459608509	9.14400797258034	6.01796435404305e-20
rs12520940	5	40382428	G	A	-7.82126	20883	0.189303	-0.0978412	0.0122597491774103	-7.98069	1.45519679953401e-15
rs16869876	5	40383139	T	C	-7.82129	20883	0.189303	-0.0978417	0.0122597491774103	-7.98072	1.45479431628845e-15
rs56353117	5	40383701	T	C	-7.82129	20883	0.189303	-0.09774	0.0122597491774103	-7.97243	1.55579235594033e-15
rs10473187	5	40385134	T	C	12.1255230125523	20883	0.623109	0.125339871362077	0.00991059481500809	12.6470583957553	1.16142432318257e-36
rs1002922	5	40386555	C	T	-11.0274	20883	0.297028	-0.119631	0.0105104644411623	-11.3821	5.13527974764073e-30
rs12519453	5	40387173	A	G	-11.078	20883	0.297028	-0.120143	0.0105104644411623	-11.4308	2.93483312811168e-30
rs1550761	5	40389129	T	C	-6.30114	20883	0.106068	-0.103248	0.0155971476821168	-6.61967	3.60000062606602e-11
rs1124233	5	40389287	A	G	11.0863580246914	20883	0.132264	0.164174993031991	0.0141766945481373	11.5806256863708	5.16675591689273e-31
rs12187530	5	40389852	A	C	11.1081172839506	20883	0.132979	0.164258284201687	0.0141443591918264	11.6129887521951	3.54021026632179e-31
rs2197428	5	40392200	C	T	-11.086	20883	0.297028	-0.120164	0.0105104644411623	-11.4328	2.867799262949e-30
rs56284872	5	40392384	G	A	-11.086	20883	0.297028	-0.120223	0.0105104644411623	-11.4385	2.68626755415491e-30
rs4613763	5	40392728	C	T	11.0773456790123	20883	0.132264	0.164187820844135	0.0141766945481373	11.5815305384927	5.11250161978699e-31
rs10512734	5	40393605	G	A	-11.086	20883	0.297028	-0.120225	0.0105104644411623	-11.4386	2.68093771972343e-30
rs1992662	5	40393852	G	A	-11.0704	20883	0.297028	-0.120067	0.0105104644411623	-11.4236	3.18763980165621e-30
rs10512735	5	40394201	T	G	11.0895679012346	20883	0.132264	0.164371681249508	0.0141766945481373	11.5944997397933	4.39425684880094e-31
rs6897633	5	40394671	C	A	10.2883699059561	20883	0.142694	0.148648484720912	0.0137315267889317	10.825342804613	2.61100268516363e-27
rs16869930	5	40394954	A	G	-11.0702	20883	0.297028	-0.120064	0.0105104644411623	-11.4233	3.19851639033665e-30
rs11749040	5	40396425	A	G	11.1018518518519	20883	0.132264	0.164437428401782	0.0141766945481373	11.5991374324551	4.16252463230182e-31
rs16869934	5	40397352	T	C	-11.1646	20883	0.285028	-0.122362	0.010639012924214	-11.5012	1.30069465645573e-30
rs56131636	5	40397378	T	C	-11.1995	20883	0.285028	-0.122718	0.010639012924214	-11.5347	8.81968560675943e-31
rs55904678	5	40397400	C	T	-11.1802	20883	0.285028	-0.122556	0.010639012924214	-11.5195	1.05179521542815e-30
rs9292769	5	40397911	T	C	-11.1695	20883	0.286028	-0.122354	0.0106278337315475	-11.5126	1.14044744216294e-30
rs6880778	5	40399096	G	A	12.1464016736402	20883	0.623824	0.12558585869203	0.00991432233577597	12.6671147496236	8.99628576457806e-37
rs4957130	5	40399541	A	C	-11.1841	20883	0.285028	-0.122602	0.010639012924214	-11.5238	1.00077734395845e-30
rs56320741	5	40400234	C	T	-6.27031	20883	0.108011	-0.101992	0.0154730480231125	-6.5916	4.35105461133516e-11
rs56694910	5	40401152	G	T	-11.2108	20883	0.285028	-0.122859	0.010639012924214	-11.5479	7.56044016636905e-31
rs17234657	5	40401509	G	T	11.1016666666667	20883	0.132264	0.16450023114554	0.0141766945481373	11.6035674315318	3.95251235007022e-31
rs6879283	5	40402233	C	T	11.1016666666667	20883	0.132264	0.164536496823577	0.0141766945481373	11.6061255509801	3.83606673587831e-31
rs1025969	5	40402913	T	C	-11.1918	20883	0.285028	-0.122681	0.010639012924214	-11.5312	9.18416691302097e-31
rs1373694	5	40403193	A	G	11.1048765432099	20883	0.132264	0.164580194755587	0.0141766945481373	11.609207929024	3.70027297221024e-31
rs6896243	5	40406985	T	C	11.1511419753086	20883	0.132264	0.165239442529459	0.0141766945481373	11.6557101493853	2.14583939825736e-31
rs10512737	5	40410043	A	G	11.0465838509317	20883	0.134264	0.162750039906086	0.0140869536893444	11.5532458965343	7.10840740640919e-31
rs11742570	5	40410584	C	T	12.1799581589958	20883	0.623824	0.125927351248045	0.00991432233577597	12.7015591165152	5.79633076615195e-37
rs11739261	5	40410739	A	G	11.0465838509317	20883	0.134264	0.162749825304829	0.0140869536893444	11.5532306624914	7.10966785347278e-31
rs6451493	5	40410935	T	G	12.1799581589958	20883	0.623824	0.1259303969498	0.00991432233577597	12.7018663187274	5.77361962368546e-37
rs6451494	5	40411291	C	T	12.1799581589958	20883	0.623824	0.125930347254928	0.00991432233577597	12.7018613062949	5.77398947692196e-37
rs6883964	5	40411910	G	A	12.1799581589958	20883	0.623824	0.125929936592527	0.00991432233577597	12.7018198851683	5.77704672629971e-37
rs12515722	5	40412018	A	C	-11.2616	20883	0.288028	-0.123039	0.0106057358128446	-11.6012	4.06572897687062e-31
rs12655810	5	40412195	C	T	12.1799581589958	20883	0.623824	0.125929936592527	0.00991432233577597	12.7018198851683	5.77704672629971e-37
rs17235132	5	40412357	C	T	11.0436024844721	20883	0.134264	0.162709495137712	0.0140869536893444	11.5503677179537	7.35052648015364e-31
rs6888952	5	40412466	G	A	12.1799581589958	20883	0.623824	0.125929936592527	0.00991432233577597	12.7018198851683	5.77704672629971e-37
rs55937028	5	40412509	A	G	-11.1002	20883	0.292314	-0.120861	0.0105595280038277	-11.4457	2.47225953773716e-30
rs10473190	5	40412607	A	C	11.9791666666667	20883	0.596539	0.122496524178125	0.00978970071528377	12.5127956145669	6.35476654998108e-36
rs55782190	5	40413430	G	A	11.0467080745342	20883	0.134264	0.162751505728459	0.0140869536893444	11.5533499518471	7.09980392049385e-31
rs115471531	5	40413988	T	C	5.26338498212157	20883	0.0268961	0.168138973126762	0.0296869345015542	5.66373645342059	1.48111833820443e-08
rs1445004	5	40414419	T	C	12.1924686192469	20883	0.623824	0.126049042662643	0.00991432233577597	12.7138334213518	4.95448222021638e-37
rs1992661	5	40414989	A	G	10.3427822580645	20883	0.560546	0.105839701524852	0.00967669998390032	10.9375822027079	7.62050840052939e-28
rs1992660	5	40415067	T	C	12.1840167364017	20883	0.623824	0.125968760497313	0.00991432233577597	12.7057358265177	5.49501222589958e-37
rs10071761	5	40415611	C	T	-11.1854	20883	0.289028	-0.121935	0.01059481575591	-11.5089	1.1892341304121e-30
rs115914233	5	40415881	T	C	6.09534682080925	20883	0.0369369	0.146003563075157	0.0254643164610499	5.73365333793598	9.82901230738789e-09
rs75340110	5	40417049	G	A	11.0837151702786	20883	0.134264	0.163251854867244	0.0140869536893444	11.5888685706925	4.6929058677084e-31
rs4957281	5	40417580	T	C	-11.1962	20883	0.287743	-0.122224	0.0106088636957878	-11.5209	1.03499362981276e-30
rs2371720	5	40417841	T	C	12.0041422594142	20883	0.619824	0.123865339426263	0.00989379878296813	12.5194924763877	5.84074201865792e-36
rs2197427	5	40418196	T	G	-10.8395	20883	0.289599	-0.118318	0.0105886185969427	-11.174	5.46405031799433e-29
rs6873829	5	40418264	G	T	11.9538493723849	20883	0.617539	0.123235825850864	0.00988243219017411	12.4701919000663	1.0856429083372e-35
rs2197425	5	40418355	T	G	-11.1852	20883	0.295028	-0.121211	0.0105310594540104	-11.5099	1.1762172748313e-30
rs4957286	5	40418521	G	A	-11.1962	20883	0.287743	-0.122251	0.0106088636957878	-11.5234	1.0050522133429e-30
rs114249258	5	40418637	A	G	5.30989272943981	20883	0.0268246	0.168232899014802	0.0297253808622229	5.65957084938833	1.51751991529696e-08
rs6874571	5	40418741	C	T	11.2499583333333	20883	0.600112	0.115631182868643	0.0098040219468112	11.7942598961901	4.17857972912092e-32
rs138282823	5	40419595	G	A	11.0839751552795	20883	0.134264	0.163255371791002	0.0140869536893444	11.5891182289107	4.67924820899302e-31
rs138851599	5	40421475	A	G	-6.21453	20883	0.108011	-0.101233	0.0154730480231125	-6.54252	6.04914101255419e-11
rs12518497	5	40421487	T	G	-11.1921	20883	0.287028	-0.122275	0.0106167415843485	-11.5172	1.08054843065319e-30
rs6897767	5	40422862	G	T	11.6023430962343	20883	0.613253	0.119656116954216	0.00986180245443274	12.1332907961903	7.03638831095644e-34
rs6876242	5	40422938	C	A	11.987280334728	20883	0.618539	0.12362123576017	0.0098873748820918	12.5029380633756	7.19423814094304e-36
rs7716887	5	40423234	T	C	12.0041422594142	20883	0.619824	0.123871324105699	0.00989379878296813	12.5200973683576	5.7963998318769e-36
rs7730591	5	40423280	A	G	12.0041422594142	20883	0.619824	0.123843708470586	0.00989379878296813	12.517306161894	6.00384136418914e-36
rs11739725	5	40423459	G	A	11.0839751552795	20883	0.134264	0.163206366801341	0.0140869536893444	11.5856394789452	4.87316175087822e-31
rs4957288	5	40423840	A	C	-11.1962	20883	0.287743	-0.12223	0.0106088636957878	-11.5215	1.02854979372764e-30
rs11740512	5	40424048	C	A	11.0839751552795	20883	0.134264	0.163255371791002	0.0140869536893444	11.5891182289107	4.67924820899302e-31
rs6896969	5	40424426	C	A	12.0040167364017	20883	0.619824	0.123841436914768	0.00989379878296813	12.517076567997	6.02122952058779e-36
rs1899983	5	40424977	G	A	12.016820083682	20883	0.619824	0.123982204946217	0.00989379878296813	12.531304473227	5.03280001298908e-36
rs6879489	5	40425190	G	T	11.9833891213389	20883	0.619824	0.123664767563916	0.00989379878296813	12.4992199939219	7.53873244712229e-36
rs7703592	5	40425518	T	C	11.0837888198758	20883	0.134264	0.1632569654807	0.0140869536893444	11.5892313612268	4.67307225613372e-31
rs57088267	5	40425545	T	C	-11.1962	20883	0.287743	-0.12223	0.0106088636957878	-11.5215	1.02802135347706e-30
rs60823023	5	40425810	C	T	-11.1962	20883	0.287743	-0.122203	0.0106088636957878	-11.519	1.05881574333186e-30
rs957100	5	40426420	T	G	12.0082426778243	20883	0.620539	0.123957731898871	0.00989740865066993	12.5242612762565	5.50010616168302e-36
rs56276612	5	40427385	T	G	10.151914893617	20883	0.144553	0.146034425940209	0.013657760973955	10.6924133625338	1.10458704876198e-26
rs1545334	5	40430118	G	A	11.166138996139	20883	0.710972	0.12290688973851	0.01059481575591	11.6006632460739	4.08896890351756e-31
rs1373693	5	40431175	G	A	11.1212732919255	20883	0.134549	0.163657362488346	0.0140743432015678	11.628063927709	2.967517956998e-31
rs1373692	5	40431183	C	A	11.8910041841004	20883	0.623824	0.12318341063706	0.00991432233577597	12.4247937947863	1.91720134393778e-35
rs1445001	5	40431664	G	A	11.8954393305439	20883	0.623824	0.123231012010185	0.00991432233577597	12.4295950682886	1.80546581281983e-35
rs4957291	5	40431949	A	G	-11.1576	20883	0.287028	-0.122016	0.0106167415843485	-11.4928	1.43360183259861e-30
rs6861824	5	40432412	G	A	11.9076987447699	20883	0.624539	0.12339470108026	0.00991807568852398	12.441395383082	1.55758857467764e-35
rs56309786	5	40433227	T	C	11.0559627329193	20883	0.137264	0.161455621213289	0.0139563653774559	11.5686009105274	5.94440874994897e-31
rs6878370	5	40433552	A	G	11.8285355648536	20883	0.619539	0.122322567653339	0.00989236696572528	12.3653487660898	4.0246068728795e-35
rs6878213	5	40433576	T	C	11.8074058577406	20883	0.619539	0.122123882334799	0.00989236696572528	12.3452640564113	5.16644555789839e-35
rs12514415	5	40435036	T	C	-10.8422	20883	0.276599	-0.120145	0.0107367974705587	-11.19	4.56548940459699e-29
rs7734434	5	40436698	T	C	11.1949535603715	20883	0.135264	0.16430900384966	0.0140428977421343	11.7005056126463	1.26696337343083e-31
rs9292777	5	40437948	T	C	11.912050209205	20883	0.624539	0.123426675670927	0.00991807568852398	12.444619253485	1.49596031154782e-35
rs73090828	5	40438097	A	C	11.2266770186335	20883	0.134549	0.165115442202285	0.0140743432015678	11.7316623474048	8.7718809325802e-32
rs4631223	5	40438471	G	A	12.2240248962656	20883	0.612539	0.125645064970527	0.00985845245221027	12.7449075379328	3.32785125883723e-37
rs4559043	5	40438631	T	G	11.8583333333333	20883	0.609253	0.121982673946415	0.00984335055090966	12.392393557003	2.87337162981851e-35
rs4551125	5	40438684	A	G	11.7202880658436	20883	0.581112	0.119342529207176	0.00973443466947917	12.2598315422832	1.48808920452588e-34
rs4299771	5	40439775	T	C	-11.2307	20883	0.287743	-0.122576	0.0106088636957878	-11.5541	7.03713719239478e-31
rs74223514	5	40439804	A	G	-6.18661	20883	0.106153	-0.102007	0.01559164315904	-6.54244	6.0521683971216e-11
rs7713270	5	40440063	T	C	12.3071369294606	20883	0.623824	0.127136173553734	0.00991432233577597	12.8234859880399	1.21129607943742e-37
rs10055349	5	40441718	A	G	7.82105839416058	20883	0.222267	0.0958623630451882	0.0115514594771228	8.29872305183947	1.05236370970408e-16
rs55889644	5	40442195	T	C	-5.87092	20883	0.097524	-0.0998592	0.016188851253483	-6.16839	6.89881688086568e-10
rs10213846	5	40442869	T	G	-11.1229	20883	0.322314	-0.118816	0.010276276339841	-11.5622	6.40642651217189e-31
rs10043846	5	40442902	G	A	11.115	20883	0.676686	0.118598716997968	0.0102679504732979	11.5503787543957	7.34958261029852e-31
rs9292778	5	40443296	G	A	-11.115	20883	0.322314	-0.118765	0.010276276339841	-11.5572	6.7881246761045e-31
rs10059585	5	40443644	A	G	-11.1113	20883	0.322314	-0.11873	0.010276276339841	-11.5538	7.06508535638586e-31
rs76523431	5	40443657	G	A	6.71544575725027	20883	0.018567	0.233277726896052	0.0355785643115589	6.55669309343838	5.50140713801749e-11
rs10044710	5	40444472	G	A	-11.036	20883	0.327599	-0.118421	0.0102330278766744	-11.5724	5.68636031064186e-31
rs114152040	5	40444986	A	G	5.77281016442452	20883	0.0337369	0.154408900102334	0.0266004713299675	5.80474301327061	6.44648004709566e-09
rs11957215	5	40445681	C	T	-11.1554	20883	0.323028	-0.119106	0.0102703248094472	-11.5971	4.26312033926723e-31
rs60960096	5	40445914	G	A	-11.1035	20883	0.322314	-0.118658	0.010276276339841	-11.5468	7.66408520826927e-31
rs4957292	5	40446223	C	A	-11.1035	20883	0.322314	-0.118655	0.010276276339841	-11.5465	7.69116520187159e-31
rs4957294	5	40446549	A	G	-11.2087	20883	0.317028	-0.12014	0.0103214177533087	-11.6398	2.58472626396628e-31
rs67224409	5	40446876	C	T	-11.0837	20883	0.322314	-0.118456	0.010276276339841	-11.5271	9.62911577039653e-31
rs61422440	5	40447157	A	G	-11.1314	20883	0.322028	-0.118954	0.0102786699224752	-11.5729	5.65354570531257e-31
rs4957295	5	40447997	A	G	-11.1034	20883	0.323028	-0.11858	0.0102703248094472	-11.5459	7.74495687085417e-31
rs9764151	5	40448493	G	A	-7.31095	20883	0.102155	-0.116234	0.0158583908712007	-7.32951	2.30993993709165e-13
rs6451502	5	40449149	A	G	-11.0119	20883	0.322314	-0.117741	0.010276276339841	-11.4576	2.1539514129673e-30
rs4331943	5	40450245	A	G	-11.0555	20883	0.322314	-0.118163	0.010276276339841	-11.4986	1.33995394185992e-30
rs10052696	5	40450762	T	C	-11.0555	20883	0.322028	-0.118118	0.0102786699224752	-11.4916	1.45449969090229e-30
rs10052842	5	40450848	A	G	-11.044	20883	0.322314	-0.118089	0.010276276339841	-11.4914	1.45752294260859e-30
rs10036578	5	40451057	A	C	-11.0361	20883	0.322314	-0.117991	0.010276276339841	-11.4819	1.62750685163002e-30
rs114335875	5	40451190	T	C	9.7029696969697	20883	0.156553	0.133389699864934	0.0132169126615413	10.0923493466877	5.97227419489718e-24
rs10036697	5	40451363	A	G	-11.0319	20883	0.322314	-0.117947	0.010276276339841	-11.4776	1.70938540617964e-30
rs6870757	5	40452107	T	C	11	20883	0.676686	0.11752112013815	0.0102679504732979	11.4454311445859	2.47869085033179e-30
rs4559044	5	40452857	G	A	-11	20883	0.323314	-0.117519	0.0102679504732979	-11.4452	2.4838947405353e-30
rs4507534	5	40453033	T	C	-11.008	20883	0.323314	-0.117599	0.0102679504732979	-11.453	2.27060904953331e-30
rs4498294	5	40453522	C	T	-10.952	20883	0.324599	-0.116933	0.0102573500734749	-11.3999	4.18458673590519e-30
rs4957297	5	40455074	A	G	-11.008	20883	0.323314	-0.1176	0.0102679504732979	-11.4531	2.26955036370332e-30
rs4957298	5	40455245	T	G	-10.9922	20883	0.323314	-0.117444	0.0102679504732979	-11.4379	2.703260993908e-30
rs12520532	5	40455445	C	T	-10.9799	20883	0.322314	-0.117417	0.010276276339841	-11.4261	3.09886161661624e-30
rs13358164	5	40455962	A	G	-10.9838	20883	0.323314	-0.11736	0.0102679504732979	-11.4298	2.9686680075397e-30
rs10065527	5	40456628	A	G	-10.9801	20883	0.323314	-0.117325	0.0102679504732979	-11.4263	3.08989294222783e-30
rs7728925	5	40456652	C	T	11.0038	20883	0.676401	0.117531409446644	0.010265589892499	11.4490653413423	2.37694531530801e-30
rs7709690	5	40456871	A	G	10.9921	20883	0.676686	0.117443035850741	0.0102679504732979	11.4378264831092	2.70579322533464e-30
rs11955354	5	40457459	A	G	-10.9801	20883	0.322314	-0.11742	0.010276276339841	-11.4263	3.0888475164343e-30
rs111293474	5	40457629	A	G	6.98610169491526	20883	0.0446225	0.178994991259548	0.0232608276074782	7.69512565417072	1.41355191146532e-14
rs6874477	5	40457892	T	C	-10.988	20883	0.323314	-0.117403	0.0102679504732979	-11.4339	2.8315775418498e-30
rs6451507	5	40458688	A	G	-10.9801	20883	0.322599	-0.117391	0.0102738966144198	-11.4262	3.09492896759256e-30
rs10941507	5	40458916	C	T	-10.9881	20883	0.323314	-0.117402	0.0102679504732979	-11.4338	2.83282272243416e-30
rs10941508	5	40459067	G	A	-10.9881	20883	0.322599	-0.11747	0.0102738966144198	-11.4338	2.83282272243416e-30
rs4329064	5	40459315	G	A	-10.9839	20883	0.323314	-0.11736	0.0102679504732979	-11.4298	2.96896212204325e-30
rs4527650	5	40460205	C	T	-10.9881	20883	0.323314	-0.117402	0.0102679504732979	-11.4338	2.83390206446888e-30
rs4342370	5	40460902	G	A	-10.9921	20883	0.323314	-0.117441	0.0102679504732979	-11.4376	2.71250362659535e-30
rs77527888	5	40462241	A	G	-6.21317	20883	0.13444	-0.0914452	0.0140791609990903	-6.49507	8.29922186270696e-11
rs10941509	5	40462358	A	G	11	20883	0.680686	0.116960281975142	0.0103016603520869	11.3535370006106	7.12221031447341e-30
rs10941510	5	40462426	C	T	10.9759	20883	0.677686	0.117368566494465	0.010276276339841	11.4213127997958	3.27252844257588e-30
rs12153402	5	40463412	A	G	10.9279	20883	0.676686	0.116727027704681	0.0102679504732979	11.368094149678	6.02896171145663e-30
rs4957300	5	40463739	C	T	10.8839	20883	0.676686	0.116289496132296	0.0102679504732979	11.3254827664694	9.81367029358278e-30
rs4957303	5	40466277	C	T	10.8918	20883	0.676401	0.116348080683128	0.010265589892499	11.3337939564625	8.92530940039176e-30
rs186583788	5	40467025	T	C	6.10371784232365	20883	0.00976864	0.292508513857623	0.0488319678186678	5.99010293715423	2.09708263390996e-09
rs4532399	5	40467272	C	T	10.876	20883	0.676686	0.116222023662508	0.0102679504732979	11.3189115943582	1.05777010089402e-29
rs4523044	5	40468024	T	C	10.8801	20883	0.676686	0.116175141703887	0.0102679504732979	11.3143457407594	1.1143045402775e-29
rs6872742	5	40470086	T	C	10.8725498007968	20883	0.679686	0.115530596395638	0.0102931308465498	11.2240481655164	3.10714085747108e-29
rs4452593	5	40470163	G	A	7.64901639344262	20883	0.814127	0.0965680495639246	0.0123462589882679	7.82164456907062	5.21376475851313e-15
rs151272101	5	40471453	T	C	5.66246132208158	20883	0.0313088	0.153599966425136	0.0275780609987828	5.56964343620514	2.55261175225458e-08
rs6882977	5	40471460	G	A	10.4599193548387	20883	0.630831	0.108663517476398	0.00995223196994856	10.9185073061515	9.40284056159951e-28
rs13362202	5	40473452	A	G	-6.57496	20883	0.13187	-0.0966428	0.0141946350448757	-6.8084	9.86884171066434e-12
rs6877360	5	40473853	A	G	10.698875502008	20883	0.668116	0.11370846762509	0.0101993036636266	11.1486500819272	7.27009095087343e-29
rs7721742	5	40474477	G	A	10.5785542168675	20883	0.664831	0.112246574417271	0.0101742420054679	11.0324262344995	2.66574748764633e-28
rs75502182	5	40476835	C	T	-6.18732	20883	0.13244	-0.0915586	0.0141687086548186	-6.46203	1.03306662434003e-10
rs4495224	5	40477515	A	C	10.8999	20883	0.677401	0.116516598931186	0.0102738966144198	11.3410328431426	8.2168902020317e-30
rs6880924	5	40477780	G	T	10.9002	20883	0.677401	0.116515186602642	0.0102738966144198	11.3408953754808	8.22980871629138e-30
rs6871834	5	40480187	A	G	10.8646613545817	20883	0.679401	0.116210075237981	0.0102907124655763	11.2927142437142	1.42564964832656e-29
rs6876228	5	40480399	A	G	7.20662468513854	20883	0.897845	0.114190127763531	0.0158583908712007	7.20061251428127	5.99426701198308e-13
rs7717304	5	40481206	T	C	10.8121	20883	0.677116	0.115591652755122	0.0102715223575413	11.2536047463554	2.22316509673914e-29
rs58752461	5	40481432	C	T	-6.23991	20883	0.134155	-0.0913951	0.0140917882217224	-6.4857	8.83232024038775e-11
rs6882351	5	40481654	A	G	7.21969696969697	20883	0.89756	0.11472910796142	0.0158388295955805	7.24353445872241	4.37140111292394e-13
rs10056760	5	40482599	T	C	10.8725498007968	20883	0.680116	0.116474408891438	0.0102967901365252	11.3117201911569	1.14816153510092e-29
rs10077544	5	40484938	G	A	-6.71904	20883	0.159299	-0.0909029	0.0131238817765758	-6.92652	4.31309766370805e-12
rs7720838	5	40486896	T	G	10.6085957446809	20883	0.591257	0.108898806881891	0.00976958924340708	11.1467129444956	7.43006400521131e-29
rs7725052	5	40487270	T	C	10.8213191489362	20883	0.593542	0.110992743008762	0.00977813548338989	11.3511152711378	7.32227090649177e-30
rs10073277	5	40488686	G	A	10.9599601593626	20883	0.680686	0.11763058942087	0.0103016603520869	11.4186049045036	3.3760979102521e-30
rs9283753	5	40490609	T	C	10.6566949152542	20883	0.591972	0.109407027163881	0.00977223833243069	11.1956977963582	4.28018964783021e-29
rs10440635	5	40490790	A	G	10.7575744680851	20883	0.594542	0.110430157427232	0.00978194934390832	11.2891769876115	1.48419883224366e-29
rs7714574	5	40492655	T	C	10.413417721519	20883	0.588686	0.10691884284288	0.0097602516762804	10.9545169929088	6.32146969304717e-28
rs6451512	5	40492705	C	T	5.51741312741313	20883	0.641415	0.0595718703721118	0.0100143784797754	5.9486338061239	2.70389801054668e-09
rs4587119	5	40492734	T	G	6.82559895833333	20883	0.88056	0.10259928122081	0.014809324252136	6.92801909621312	4.26774147890864e-12
rs10041894	5	40493234	A	G	7.4828897338403	20883	0.728267	0.0840395142966766	0.010796254382378	7.78413617539884	7.01911240555653e-15
rs13181935	5	40493646	C	T	6.75555066079295	20883	0.921604	0.122448035066847	0.0178677755611709	6.8530094665473	7.2312298689703e-12
rs10043340	5	40494967	A	C	8.99596837944664	20883	0.689405	0.0980109703947355	0.0103789918700682	9.44320716517637	3.61540326323273e-21
rs9687948	5	40496276	A	G	9.33197628458498	20883	0.69069	0.101469284068034	0.0103908494297851	9.76525401062734	1.58713782756493e-22
rs9687958	5	40496423	T	G	9.31604743083004	20883	0.69069	0.101313176775769	0.0103908494297851	9.7502304754178	1.84049942235329e-22
rs7707931	5	40496930	G	A	7.66549839228296	20883	0.822127	0.097996490265938	0.0125592916478401	7.80270838624816	6.05924570289344e-15
rs10076944	5	40496951	A	G	9.32418972332016	20883	0.690975	0.101404543949669	0.0103934957171513	9.75653877283376	1.72957525761083e-22
[truncated: 3,834 more rows]

## Sheet: Sheet3
Supplementary Table 3 mtag obtained uc significant snp
[truncated: 2,755 more rows]

## Sheet: Sheet4
Supplementary Table 4 cpassoc obtained ibd-as significant snp
[truncated: 15,372 more rows]

[truncated: 4 more sheets: Sheet5, Sheet6, Sheet7, Sheet8]
